# Supplementary material for: Insights into the catalytic properties of the mitochondrial rhomboid protease PARL
Source: J Biol Chem. 2021 Feb 6;296:100383. doi: 10.1016/j.jbc.2021.100383 (PMC7966987; doi:10.1016/j.jbc.2021.100383)
Supplement: Supporting information [file mmc2.xlsx]

## Sheet: Raw Data_unfiltered
Protein	MatchSequence	RealSequence	Annotated_Sequence	N-term	C-term	Cleave_Loc	X.10lgP	Mass	Length	ppm	m.z	z	RT	Used	Candidate	Quality	Significance	Avg..ppm	Avg..Area	ZJ_PARL_DDM_0000_1	ZJ_PARL_DDM_0000_2	ZJ_PARL_DDM_0000_3	ZJ_PARL_DDM_0000_4	ZJ_PARL_DDM_0060_1	ZJ_PARL_DDM_0060_2	ZJ_PARL_DDM_0060_3	ZJ_PARL_DDM_0060_4	ZJ_PARL_DDM_0240_1	ZJ_PARL_DDM_0240_2	ZJ_PARL_DDM_0240_3	ZJ_PARL_DDM_0240_4	ZJ_PARL_CL_0000_1	ZJ_PARL_CL_0000_2	ZJ_PARL_CL_0000_3	ZJ_PARL_CL_0000_4	ZJ_PARL_CL_0060_1	ZJ_PARL_CL_0060_2	ZJ_PARL_CL_0060_3	ZJ_PARL_CL_0060_4	ZJ_PARL_CL_0240_1	ZJ_PARL_CL_0240_2	ZJ_PARL_CL_0240_3	ZJ_PARL_CL_0240_4
>TDP115|TDP115|generation1aar	EHPELVHYQINQKH	EHPEMVHYQINQKH	EHPELVHYQINQKH	NA	NA		126.76	1770.88	14	3.5	591.303	3	17.49	Y	Y	1.06	20.08	1.7	2600000000	2117914450	4152007025	4881052443	4793069444	4518957700	6545754400	5799707692	6511205357	5915695602	6106368159	5819901130	5838239247	359784757	180199684	330374081	224456325	283683954	323781250	427714926	490419199	229017055	235469873	340585950	309433960
>TDP115|TDP115|generation1aar	EHPELVHYQINQKH	EHPEMVHYQINQKH	H.PELVHYQINQKH	XXEHPEMV	NA	2	105.52	1504.78	12	4.3	377.204	4	19.22	N	Y	0.79	16.08	2.3	38200000	57319703	56386592	NA	55790000	63176583	86558243	81600538	86578869	99947859	111223134	75431697	82485215	3836480	NA	NA	1293925	928773	NA	861210	993957	12681110	NA	244410	22963724
>TDP115|TDP115|generation1aar	EHPELVHYQINQKH	EHPEMVHYQINQKH	L.VHYQINQKH	HPEMVHYQ	NA	5	46.54	1165.6	9	2.6	389.541	3	17.27	N	Y	0.54	60	2.3	3630000	13309829	NA	11231669	NA	3786154	16109136	13262897	14350744	8016123	4590680	3075054	3963575	406635	458007	682912	508417	518289	1400977	689838	571665	389078	661362	1041169	562413
>TDP115|TDP115|generation1aar	EHPELVHYQINQKH	EHPEMVHYQINQKH	EHPELVHY.Q	NA	MVHYQINQ	8	71.62	1022.48	8	2.4	341.835	3	18.35	N	Y	0.44	60	1	170000	515171	407305	577223	295359	195414	605894	419585	345371	1156757	1031540	1009196	896625	460016	349452	383555	397493	304338	623017	522315	338910	663692	566394	447425	629667
>TDP7|TDP7|generation1	KVHLPAEILQTTQL	KVHLPAEIMQTTQM	P.AEILQTTQL	VHLPAEIM	NA	5	64.67	1015.55	9	2.9	508.786	2	36.52	N	Y	1.09	60	1.6	7730000	22150665	20069804	11021731	26123889	15544326	6715921	10070810	7673497	5976578	40236604	15375271	7841452	NA	1410613	1307171	NA	3604341	2511380	NA	NA	627731	621078	604208	585465
>TDP7|TDP7|generation1	KVHLPAEILQTTQL	KVHLPAEIMQTTQM	KVHLPAEILQTT.Q	NA	MQTTQMXX	12	83.56	1348.77	12	0.4	675.393	2	31.77	N	Y	0.96	60	1.1	6110000	486079	445667	433811	388034	6595236	NA	6698887	6736548	35210058	32930771	36116408	27959274	461675	328472	660062	340249	430306	420513	615980	482466	538835	491706	489289	671898
>TDP7|TDP7|generation1	KVHLPAEILQTTQL	KVHLPAEIMQTTQM	KVHLPAEILQTTQL	NA	NA		91.95	1589.91	14	3.5	530.981	3	44.48	Y	Y	0.46	17.41	1.9	11600000000	37694991135	34617756783	19314272031	41289027778	NA	6840710404	7114757692	7471875000	4464675926	54739228856	13827424670	5281196237	1450152848	2136303943	3079910131	2394200803	2759117908	2034010417	2231053534	1443002993	6331091321	8416033497	1332344002	4291290453
>TDP7|TDP7|generation1	KVHLPAEILQTTQL	KVHLPAEIMQTTQM	K.VHLPAEILQTTQL	XXXKVHLP	NA	1	71.82	1461.82	13	4.7	731.92	2	45.72	N	Y	0.78	60	2.4	517000	1894465	1603461	748428	2191750	1154721	458731	680726	589872	477923	NA	489119	NA	517379	532697	559107	415159	350196	344993	546989	569730	505468	975902	632699	699566
>TDP22|TDP22|generation1	HLIALYWGRDTLFI	HMIALYWGRDTMFI	W.GRDTLFI	ALYWGRDT	NA	7	57.02	820.444	7	0.2	411.229	2	35.09	N	Y	1.15	7.58	1.9	3060000	5294786	4375005	5258940	4460986	5562648	4310895	3933910	4696607	4119678	2944142	3095692	3395820	863667	1247536	1951804	2121332	2613390	4068021	2404451	NA	NA	3966280	2329396	2544629
>TDP22|TDP22|generation1	HLIALYWGRDTLFI	HMIALYWGRDTMFI	HLIALYWGRDTLFI	NA	NA		91.47	1716.94	14	2.4	859.477	2	66.9	Y	Y	0.43	18.83	3	3630000000	2428800975	8962388566	8250553161	4505263889	10037193516	11060850155	14049679487	10626666667	5682314815	5364880597	5128529896	4477768817	329496755	26336877	77176818	682171185	709209885	1359466146	245069093	92533828	61607481	NA	23029257	5904958
>TDP22|TDP22|generation1	HLIALYWGRDTLFI	HMIALYWGRDTMFI	A.LYWGRDTLFI	HMIALYWG	NA	4	69.66	1282.67	10	0.3	642.343	2	50.09	N	Y	0.6	60	3.5	900000	446899	416844	289373	641554	997057	386121	388924	643553	1410432	2104516	1774863	2420995	449092	331955	526964	473152	497497	559992	435354	598224	2857981	4673585	1632342	2526896
>TDP199|TDP199|GenScript	WNPIKILLFYWHEF	WNPIKILMFYWHEF	WNPIKILLFY.W	NA	LMFYWHEF	10	57.51	1305.75	10	3.3	653.884	2	66.76	N	Y	0.72	60	2.1	3390000	NA	1038533	NA	1760042	4863153	7770956	5248960	4162902	9517877	12321779	13517855	14461694	459602	551524	650404	567735	966663	1297201	1838018	586283	2176608	3491759	671466	778461
>TDP199|TDP199|GenScript	WNPIKILLFYWHEF	WNPIKILMFYWHEF	WNPIKILLFYWHEF	NA	NA		125.89	1905	14	2.1	953.508	2	68.16	Y	Y	1.09	21.43	1.8	2190000000	NA	5139568798	5132977730	5224777778	5673679078	5252485766	7002360256	4020580357	2100427083	4983232587	4210141243	4338508065	1027956	1443228	NA	4374698	7072668	2905729	5121019	NA	508191	NA	2285279	NA
>TDP199|TDP199|GenScript	WNPIKILLFYWHEF	WNPIKILMFYWHEF	WNPIKIL.L	NA	IKILMFYW	7	42.25	882.533	7	0.9	442.274	2	42.65	N	Y	1.31	60	1.8	1990000	442460	655075	640300	584664	1143618	1051632	993593	1019970	4769086	4830573	6707333	6063199	536446	397095	400960	702028	681578	457099	349411	539418	5148152	6491090	4049973	4796670
>TDP199|TDP199|GenScript	WNPIKILLFYWHEF	WNPIKILMFYWHEF	L.LFYWHEF	IKILMFYW	NA	7	61.2	1040.48	7	4.9	521.248	2	41.01	N	Y	0.37	60	2	1200000	455297	439013	357154	488925	1976350	1134446	1103743	2229702	6331722	5124988	6552548	6213172	376454	433849	593172	307305	487149	580421	546606	514331	395328	368622	516339	357600
>TDP108|TDP108|generation1aar	KQDDLLSEQFTNLY	KQDDLMSEQFTNMY	Q.DDLLSEQFTNLY	XXKQDDLM	NA	2	71.28	1456.67	12	4.4	729.347	2	50.83	N	Y	1.32	11.18	1.9	110000000	132126773	164593629	134360153	156079167	178759752	139536879	141620769	157739583	134954977	NA	144465631	141403226	64981533	61235277	70014236	64960301	102981161	123493490	NA	NA	87348241	85950980	69528945	81569984
>TDP108|TDP108|generation1aar	KQDDLLSEQFTNLY	KQDDLMSEQFTNMY	D.LLSEQFTNLY	KQDDLMSE	NA	4	69.42	1226.62	10	2.4	614.318	2	43.72	N	Y	1	10.14	2.3	24200000	49061780	40989123	23303089	33429722	30311436	25638483	28661346	28820089	34195359	55938694	39831238	32779839	25423566	NA	NA	26142560	32837389	416915	453759	393788	NA	25695762	26382176	30854733
>TDP108|TDP108|generation1aar	KQDDLLSEQFTNLY	KQDDLMSEQFTNMY	D.DLLSEQFTNLY	XKQDDLMS	NA	3	68.33	1341.65	11	3.8	671.832	2	50.86	N	Y	0.67	5.59	1.8	23800000	24870922	46829542	37683824	48594861	44301330	37550168	33494436	43526637	13495498	35983955	18264583	11247984	16979638	12638439	18264583	18308594	20207624	25632682	NA	NA	20157286	21577277	16146950	20924474
>TDP108|TDP108|generation1aar	KQDDLLSEQFTNLY	KQDDLMSEQFTNMY	KQDDLLSEQFTNL.Y	NA	FTNMYXXX	13	92.36	1549.76	13	1.6	775.89	2	41.96	N	Y	0.6	14.61	2.7	20700000	13018373	8070397	5363909	NA	NA	7181044	4619535	3119211	NA	12212736	4880875	NA	3267433	44193769	29635182	29575422	12824069	15358854	NA	10999114	81007686	41274377	68205425	61443477
>TDP108|TDP108|generation1aar	KQDDLLSEQFTNLY	KQDDLMSEQFTNMY	KQDDLLSEQFTNLY	NA	NA		99.82	1712.83	14	3.7	857.423	2	45.32	Y	Y	0.59	6.57	2.6	9510000000	10686724291	19007909399	12806202107	22138888889	NA	10436904762	10531639744	10626666667	9801993056	NA	13105096516	10658803763	4414705821	4492761347	5613673407	4682775100	6120578457	7274700521	NA	28153695	6151284542	6061334763	NA	6303941141
>TDP18|TDP18|generation1	YLDSIRHQGPFWLL	YMDSIRHQGPFWML	D.SIRHQGPFWLL	XYMDSIRH	NA	3	111.51	1352.74	11	3.5	451.921	3	49.45	N	Y	1.97	1.42	1.2	288000000	267168107	275030644	334850694	260131944	284239108	322182712	323704615	311921131	289189236	269334453	333302848	316014785	250564384	231568824	239051164	262305823	328373892	349725260	335236023	264382366	294315307	258748264	239998390	213677892
>TDP18|TDP18|generation1	YLDSIRHQGPFWLL	YMDSIRHQGPFWML	YLDSIRHQGPFWLL	NA	NA		120.15	1743.91	14	2.8	872.965	2	52.03	Y	Y	0.44	11.52	2.7	7080000000	15738630319	13804626938	12281357759	14500972222	11436182877	13159575569	12026525641	13994940476	12886678241	9726572139	11144491525	13711827957	1817280151	1793843006	NA	1830859438	2147060062	2791575521	2577849420	1695276243	2044119171	1557861520	1420578704	1347677994
>TDP18|TDP18|generation1	YLDSIRHQGPFWLL	YMDSIRHQGPFWML	YLDSIRHQGPFWL.L	NA	PFWMLXXX	13	84.3	1630.83	13	1.6	816.421	2	43.39	N	Y	0.66	1.32	3.3	96600000	84619426	96420010	75682555	99625000	109920593	106978274	105878385	118601190	129881481	99664652	120731992	144616935	76729606	68002958	74759446	83532962	145728059	66105339	82190625	163473066	112615825	13161244	90881743	80860680
>TDP18|TDP18|generation1	YLDSIRHQGPFWLL	YMDSIRHQGPFWML	L.DSIRHQGPFWLL	XXYMDSIR	NA	2	99.06	1467.76	12	3.1	490.263	3	48.32	N	Y	1.32	8.45	2	31800000	27882635	24742139	20468930	30330278	28312880	25751928	31696077	31073512	40182083	36420124	36941926	40599866	18539929	24624572	20323826	11794960	26425355	48255859	26125290	19576404	34163288	75296640	25058655	56389684
>TDP18|TDP18|generation1	YLDSIRHQGPFWLL	YMDSIRHQGPFWML	S.IRHQGPFWLL	YMDSIRHQ	NA	4	71.96	1265.7	10	2	633.86	2	42.95	N	Y	1.1	3.89	1.9	3340000	4099816	2134408	4870556	4383500	5462720	6636510	4046308	5289613	4758939	3554779	4829280	6138185	1404262	2103689	2524810	1408353	1700161	3351966	3225202	2482369	NA	3232115	3097038	1968319
>TDP18|TDP18|generation1	YLDSIRHQGPFWLL	YMDSIRHQGPFWML	R.HQGPFWLL	DSIRHQGP	NA	6	72.13	996.518	8	2.3	499.267	2	50.46	N	Y	1.31	5.38	2.1	1420000	NA	1178703	1301614	1715764	1887525	1349991	1753400	1968780	2049692	1930049	1847096	2013925	NA	2022150	1432516	NA	1389274	2002878	NA	1836549	1807531	1826458	1438226	1542737
>TDP18|TDP18|generation1	YLDSIRHQGPFWLL	YMDSIRHQGPFWML	I.RHQGPFWLL	MDSIRHQG	NA	5	89.57	1152.62	9	2.4	385.215	3	43.98	N	Y	0.97	60	1.5	834000	838422	1253035	1931427	793679	882696	1701669	863212	1612976	500247	NA	1217639	965184	NA	1402459	1942850	1214705	NA	NA	1965177	1453094	535897	509672	356060	484496
>TDP18|TDP18|generation1	YLDSIRHQGPFWLL	YMDSIRHQGPFWML	YLDSIRHQ.G	NA	IRHQGPFW	8	85.45	1030.52	8	2.2	344.515	3	12.96	N	Y	0.93	3.91	1.5	737000	779159	1645936	1469564	649776	949314	1084531	830617	826650	1775723	556116	NA	NA	NA	366107	333955	278150	667435	543786	1248465	939466	NA	785198	736760	766049
>TDP18|TDP18|generation1	YLDSIRHQGPFWLL	YMDSIRHQGPFWML	YLDSIRHQG.P	NA	RHQGPFWM	9	93.98	1087.54	9	2.2	363.522	3	14.02	N	Y	0.62	60	1.1	375000	808305	868630	803012	NA	931549	NA	813757	1088759	1400285	953030	738839	621317	499293	503483	427266	293417	653535	315436	610919	696203	316420	605950	452763	309470
>TDP18|TDP18|generation1	YLDSIRHQGPFWLL	YMDSIRHQGPFWML	Y.LDSIRHQGPFWLL	XXXYMDSI	NA	1	89.97	1580.85	13	2.7	527.957	3	50.55	N	Y	0.86	1.8	1.4	94300000	110753324	122117854	102344648	128405556	101815337	115713509	133752949	125717262	66259850	124308209	86472999	104874059	61952732	59115281	55151879	67953052	85882402	100351432	80803441	49243738	99366904	106543403	75352436	90436286
>TDP47|TDP47|generation2	LSYQWQNSDPKAGR	MSYQWQNSDPKAGR	LSYQWQNSD.P	NA	QNSDPKAG	9	64.57	1139.49	9	2.3	570.753	2	24.24	N	Y	0.77	2.52	3.2	56100000	52753557	66580778	59937225	61767500	79498126	61600427	53838372	53607738	37746806	37183420	43546069	51312231	84714625	57810668	71804882	56598203	58582680	86756771	NA	NA	57443534	43333619	73940680	80594691
>TDP47|TDP47|generation2	LSYQWQNSDPKAGR	MSYQWQNSDPKAGR	LSYQWQNSDPKAGR	NA	NA		132.21	1648.8	14	2.9	825.408	2	20.12	Y	Y	1.3	17.01	3.1	14800000000	14669957890	16671741764	20258991858	18596666667	21428964032	22008255694	23715858974	25262053571	20598391204	23989303483	22908121469	21746102151	13675492044	8969215030	7010376838	10474628514	7791593528	11519140625	15143420359	13622755525	6463580527	5927036356	7473479267	7687084345
>TDP47|TDP47|generation2	LSYQWQNSDPKAGR	MSYQWQNSDPKAGR	S.YQWQNSDPKAGR	XXMSYQWQ	NA	2	102.86	1448.68	12	2.5	483.902	3	12.97	N	Y	1.21	18.5	2.1	32700000	30894348	42369586	55423563	46491667	46632979	64776876	27649769	60486607	55199630	70005149	65422293	66952285	11656292	8096755	9669485	14699689	13989894	14217318	9213211	21998227	14763083	21845874	18352818	27219549
>TDP47|TDP47|generation2	LSYQWQNSDPKAGR	MSYQWQNSDPKAGR	L.SYQWQNSDPKAGR	XXXMSYQW	NA	1	97.47	1535.71	13	2.7	768.861	2	13.53	N	Y	0.59	14.78	2.8	14700000	11463941	8049159	16060237	13836806	17209790	3301238	3641677	22771429	21816030	28569080	23836829	20460618	543348	633553	NA	617035	6771497	6807708	16068209	14026393	19778746	44855668	22235145	30943396
>TDP47|TDP47|generation2	LSYQWQNSDPKAGR	MSYQWQNSDPKAGR	Y.QWQNSDPKAGR	XMSYQWQN	NA	3	100.91	1285.62	11	0.2	643.816	2	19.28	N	Y	1.05	60	2.2	5190000	7995613	10098616	11861482	9497583	12546492	12478908	14499269	11978720	NA	12648905	13311476	12426344	312419	308061	410936	604112	700547	616945	614614	551591	351226	476406	449802	586775
>TDP47|TDP47|generation2	LSYQWQNSDPKAGR	MSYQWQNSDPKAGR	W.QNSDPKAGR	SYQWQNSD	NA	5	79.67	971.478	9	0.6	486.747	2	19.41	N	Y	0.54	6.65	1.4	2540000	5848553	2336168	4912543	NA	4918669	5592820	4057547	4423824	NA	3216748	3116330	NA	NA	1589997	2569576	8502934	NA	21482	3583557	133200	2100900	1154966	1376461	2402768
>TDP47|TDP47|generation2	LSYQWQNSDPKAGR	MSYQWQNSDPKAGR	LSYQWQNSDPKA.G	NA	DPKAGRXX	12	112.28	1435.67	12	3.5	718.846	2	23.31	N	Y	0.69	10.04	2.3	1210000	1301837	1348606	1469564	1372611	1387886	1815114	2259188	1992500	1745282	NA	NA	1349758	721405	NA	NA	8080428	1049242	962004	NA	1069639	295262	298142	NA	NA
>TDP47|TDP47|generation2	LSYQWQNSDPKAGR	MSYQWQNSDPKAGR	Q.WQNSDPKAGR	MSYQWQNS	NA	4	73.71	1157.56	10	0.8	386.86	3	7.27	N	Y	0.38	60	0.6	8120000	11366789	16140795	17109926	18153889	19097315	18718362	18433179	19450595	16539595	19954739	17335876	17889651	435074	638583	434737	646223	347169	328871	919009	707852	428138	546133	597151	417931
>TDP169|TDP169|GenScript	QYELPSRNGWHHNP	QYELPSRNGWHHNP	QYELPSRNGWHHNP	NA	NA		98.62	1733.8	14	2.8	867.911	2	17.95	Y	Y	4.14	60	2.7	10300000000	8578525044	11362269864	15115517241	13283333333	13656800912	16903247930	7890300000	19213392857	15829305556	13412201493	14343373352	16389919355	9728873534	4582453497	7565476920	8150845382	5965135195	5583151042	12369053270	11402750921	4741220855	4163250613	5788196457	5169054409
>TDP169|TDP169|GenScript	QYELPSRNGWHHNP	QYELPSRNGWHHNP	Q.YELPSRNGWHHNP	XXXQYELP	NA	1	83.29	1605.74	13	2.9	803.881	2	17.45	N	Y	1.26	7.87	2.4	51800000	46147219	60634169	54163937	64756250	59512563	107091718	69012026	90374107	NA	59755174	57476683	56454167	36253821	NA	39304667	39785984	28465547	34349870	64157239	67205594	39936032	58016912	46587923	52133859
>TDP169|TDP169|GenScript	QYELPSRNGWHHNP	QYELPSRNGWHHNP	Y.ELPSRNGWHHNP	XXQYELPS	NA	2	53.3	1442.68	12	0.5	481.901	3	17.24	N	Y	1.88	5.48	1.8	16400000	12046853	14123195	17004957	17157639	19097315	21327588	22479487	19925000	21511620	22898881	20947516	21853226	11564510	14432282	15130954	16372108	16418695	16396615	10461676	15136395	14100637	14146099	12352858	12767476
>TDP169|TDP169|GenScript	QYELPSRNGWHHNP	QYELPSRNGWHHNP	QYELPSRNGWHHN.P	NA	WHHNPXXX	13	54.17	1636.75	13	2.9	410.196	4	16.65	N	Y	0.81	4.74	3.5	14100000	5829122	8049159	11021731	13947500	9626379	13159576	14386872	20873810	28513044	28241953	18780532	22281720	3680451	6792142	8308595	4806006	9112861	18783464	32945609	27951876	12965015	4861602	10676399	6951181
>TDP169|TDP169|GenScript	QYELPSRNGWHHNP	QYELPSRNGWHHNP	QYELPSRNG.W	NA	SRNGWHHN	9	93.39	1062.51	9	1.6	532.263	2	16.1	N	Y	1.13	16.02	1.7	5570000	13601285	11256080	7589249	6121403	9704101	7237767	3304485	5360774	4728498	NA	NA	1703266	10371346	8479985	7601290	6953745	8073334	5500130	NA	10393658	580045	460443	4932320	507539
>TDP55|TDP55|generation2	SSGLLNIHFKFDWR	SSGMLNIHFKFDWR	SSGLLNIHFKFD.W	NA	FKFDWRXX	12	97.83	1376.71	12	0.1	689.362	2	43.78	N	Y	0.89	5.23	2.3	4960000	3487758	4725430	NA	5357611	7006050	5513408	2371586	3332693	NA	2202654	2796442	2688804	4304568	1826458	NA	11442871	8015043	7419987	NA	8335108	NA	7744541	NA	2837217
>TDP55|TDP55|generation2	SSGLLNIHFKFDWR	SSGMLNIHFKFDWR	N.IHFKFDWR	GMLNIHFK	NA	6	72.14	1147.59	8	2	383.539	3	29.32	N	Y	0.44	60	1.4	179000	NA	925972	NA	893304	NA	814532	NA	699747	613893	NA	724392	NA	490774	701059	381951	502902	567941	421771	345801	664408	438678	366774	457004	463452
>TDP55|TDP55|generation2	SSGLLNIHFKFDWR	SSGMLNIHFKFDWR	S.GLLNIHFKFDWR	XXSSGMLN	NA	2	80.9	1544.83	12	1.2	387.214	4	52.14	N	Y	0.35	60	1.9	18100000	46341523	58404191	67809890	39739306	NA	73965890	9902214	47440476	24352778	1995474	NA	NA	3845659	NA	NA	11002761	8763114	6486003	69937170	NA	651605	510812	612720	532450
>TDP42|TDP42|generation2	PASQTARWNDVDGG	PASQTARWNDVDGG	PASQTARWNDVD.G	NA	NDVDGGXX	12	117.82	1358.62	12	3.8	680.321	2	17.84	N	Y	0.91	3.96	1	34700000	34974734	41732449	39783202	50808750	47965350	53205525	50803641	55386756	46067338	38382886	36838736	43277957	40292222	17856892	36439634	22621677	29339916	51057813	NA	8092926	21860719	21666810	28852748	28549494
>TDP42|TDP42|generation2	PASQTARWNDVDGG	PASQTARWNDVDGG	A.SQTARWNDVDGG	XXPASQTA	NA	2	84.08	1304.57	12	12.1	653.302	2	16.08	N	Y	1.29	37.88	2.4	7000000	8160771	11468459	8911857	10759500	11214121	9370525	7699224	5847039	12480799	12103694	12589148	14247446	4038400	2405380	4503473	3168795	5518236	4223685	NA	NA	4031457	5891223	6308781	6977780
>TDP42|TDP42|generation2	PASQTARWNDVDGG	PASQTARWNDVDGG	PASQTARWNDVDG.G	NA	DVDGGXXX	13	103.49	1415.64	13	4.1	708.832	2	17.13	N	Y	0.53	60	1.5	4310000	7383555	7518212	8533969	6863056	12546492	11684796	NA	12334524	3612329	2595206	NA	NA	NA	NA	8380221	6971349	5547381	8270951	NA	NA	442660	512468	363354	325128
>TDP42|TDP42|generation2	PASQTARWNDVDGG	PASQTARWNDVDGG	PASQTARWND.V	NA	RWNDVDGG	10	112.71	1144.53	10	1.3	573.27	2	12.46	N	Y	1.34	7.7	2.5	2670000	1564148	2038837	1595527	1915014	2253927	2359648	1843318	1897619	2759981	2049995	3178244	1435457	NA	1842766	2318886	1918882	4226114	4524635	2820607	4419827	2394269	2274120	3538212	3546521
>TDP42|TDP42|generation2	PASQTARWNDVDGG	PASQTARWNDVDGG	PASQTARWNDVDGG	NA	NA		122.75	1472.66	14	3.4	737.342	2	17.84	Y	Y	1.43	12.97	2	8550000000	8937987589	11787027616	11126700192	14168888889	13212677305	14294021739	14162076923	14706547619	10857280093	10642527363	10318973635	10926612903	7957484296	3685531994	7001423611	4401104418	5450229388	9308710937	8658337	52371927	4409997841	4333361928	5505845411	5523706513
>TDP170|TDP170|GenScript	YAFLQVAITYDKWN	YAFMQVAITYDKWN	YAFLQVAITYDKWN	NA	NA		107.19	1730.87	14	1	866.442	2	56.04	Y	Y	0.42	19.01	2.8	3030000000	6392604167	6562507267	6277138410	6586319444	6251039767	5683575311	6103180769	6285863095	4596586806	5604773632	2961545433	4702728495	755364426	418291574	441394097	950638554	685893395	1162291667	288996572	265391459	333115717	574797181	89999396	617981290
>TDP170|TDP170|GenScript	YAFLQVAITYDKWN	YAFMQVAITYDKWN	Y.AFLQVAITYDKWN	XXXYAFMQ	NA	1	103.19	1567.8	13	4.1	784.912	2	49.8	N	Y	0.44	8.78	2	109000000	193332558	253792757	233030891	270094444	92932865	222351449	127009103	231272321	102484606	NA	106285428	104981183	76087134	33756864	29635182	74906797	91905829	120380208	NA	2068641	38705775	58375041	11999919	42558252
>TDP170|TDP170|GenScript	YAFLQVAITYDKWN	YAFMQVAITYDKWN	A.FLQVAITYDKWN	XXYAFMQV	NA	2	100.06	1496.77	12	4.5	749.394	2	46.53	N	Y	0.38	1.57	3.3	46400000	30117132	42688154	79146528	60217778	39415970	48894630	56760705	59775000	55504039	61717935	57167114	37814651	67000733	33593787	30620037	36881255	25453834	57076823	NA	43290090	39936032	48884620	26999819	28638157
>TDP170|TDP170|GenScript	YAFLQVAITYDKWN	YAFMQVAITYDKWN	YAFLQVAITYD.K	NA	ITYDKWNX	11	74.68	1302.65	11	7.1	652.337	2	55.61	N	Y	0.61	60	3.5	1150000	3118580	2017599	1448570	4173181	2753566	446972	5788468	2941310	1674253	2736961	NA	2828065	698414	592151	329552	399428	702203	668035	452282	583907	428527	419064	375996	401757
>TDP170|TDP170|GenScript	YAFLQVAITYDKWN	YAFMQVAITYDKWN	A.ITYDKWN	MQVAITYD	NA	7	67.19	938.45	7	2.2	470.231	2	19.77	N	Y	0.35	60	2.3	529000	624688	1026852	NA	NA	687209	487408	516607	537259	3571741	1799198	930771	1146223	662028	413121	688259	384310	330721	327025	404695	594574	NA	1817505	NA	1693464
>TDP212|TDP212|GenScript	NWKILYIRFNPFLA	NWKIMYIRFNPFLA	NWKILYIRFNPFLA	NA	NA		106.53	1794	14	2.8	898.009	2	66.23	Y	Y	0.4	17.9	2.8	3110000000	2564813830	6063416909	5395399904	4328152778	11214121074	7873056418	8058896154	6084241071	5053201389	4732435323	4323649953	3974287634	694788421	128015160	423487643	1637210843	1447565381	2314205729	1421863133	718474217	310403282	1029621119	7994064	68536519
>TDP212|TDP212|GenScript	NWKILYIRFNPFLA	NWKIMYIRFNPFLA	N.WKILYIRFNPFLA	XXXNWKIM	NA	1	86.03	1679.96	13	3.3	840.987	2	66.33	N	Y	0.84	14.54	2.3	42300000	42455441	47148110	74947773	84349167	123244301	111856392	115769359	102827232	80567106	61936020	62326601	30958737	4313746	2813072	8774163	19981014	19624712	34142318	22426134	4651919	7722228	16832067	5638197	4512948
>TDP212|TDP212|GenScript	NWKILYIRFNPFLA	NWKIMYIRFNPFLA	Y.IRFNPFLA	KIMYIRFN	NA	6	48.89	976.549	8	4.4	489.284	2	43.84	N	Y	0.89	60	4.9	9350000	651599	606715	436459	506605	NA	8338179	7980218	8017440	24860127	17119639	20637947	26566667	386727	628477	350496	3573697	4993615	NA	NA	3703371	24510503	29187520	16323420	16491323
>TDP212|TDP212|GenScript	NWKILYIRFNPFLA	NWKIMYIRFNPFLA	W.KILYIRFNPFLA	XXNWKIMY	NA	2	63.28	1493.88	12	2.6	747.947	2	49.28	N	Y	0.84	13.59	1.6	6770000	23705098	16353173	6959436	5103014	14322986	10312116	7193436	10211562	2506307	2224463	747094	198179	3460175	2250458	2927705	8150845	8063619	9422865	5583414	5257375	4930491	8138483	1720577	2863816
>TDP212|TDP212|GenScript	NWKILYIRFNPFLA	NWKIMYIRFNPFLA	L.YIRFNPFLA	WKIMYIRF	NA	5	71.59	1139.61	9	0.9	570.814	2	43.53	N	Y	0.69	60	0.7	1720000	697409	481297	532466	382312	404636	465815	565239	550327	8229209	7643864	7140730	NA	376873	375994	415177	679618	338984	466458	696018	479507	4987272	4503473	4358794	3599719
>TDP212|TDP212|GenScript	NWKILYIRFNPFLA	NWKIMYIRFNPFLA	I.LYIRFNPFLA	NWKIMYIR	NA	4	72.2	1252.7	10	4.9	627.359	2	52.54	N	Y	0.84	6.45	1.4	1200000	NA	NA	1228136	1206569	2320546	NA	3135888	1197872	2171456	1973665	1496251	2281734	687446	NA	1298218	NA	392045	575369	3641357	434576	1485772	NA	1544107	1400876
>TDP212|TDP212|GenScript	NWKILYIRFNPFLA	NWKIMYIRFNPFLA	NWKILYIR.F	NA	MYIRFNPF	8	78.97	1104.64	8	0.5	369.222	3	32.89	N	Y	0.59	60	1	516000	406433	439590	511781	684845	726142	964279	NA	NA	3094832	2747866	2311450	3288696	481592	648907	596347	477381	412375	417018	504482	667157	703483	474112	432508	511564
>TDP212|TDP212|GenScript	NWKILYIRFNPFLA	NWKIMYIRFNPFLA	NWKILY.I	NA	KIMYIRFN	6	54.02	835.459	6	4.7	418.739	2	33.53	N	Y	0.31	60	2.9	2780000	623873	637059	624419	423570	4008216	5445342	NA	3759658	3784828	5888284	6583505	8302083	525884	1810151	509098	566657	4255259	2002878	2624089	NA	3378475	5228685	5426434	4982862
>TDP54|TDP54|generation2	ESIEYKGKPTRWQR	ESIEYKGKPTRWQR	E.SIEYKGKPTRWQR	XXXESIEY	NA	1	110.13	1647.88	13	1.6	412.979	4	12.48	N	Y	1.04	2.18	1.8	61400000	66549147	77093532	67285045	69516111	112141211	78503675	2236709	113975744	85133252	79164701	83377307	97589651	37171639	36773782	48526491	46211596	51587733	51265365	52366179	NA	32365220	43512684	54264342	51956533
>TDP54|TDP54|generation2	ESIEYKGKPTRWQR	ESIEYKGKPTRWQR	ESIEYKGKPTRWQR	NA	NA		138.56	1776.93	14	1.7	356.393	5	13.42	Y	Y	1.92	19.35	2.1	6370000000	7208681294	8792485465	8533969109	9375819444	8760338146	9223047360	9902214103	11290833333	8442296296	9192264925	9101334746	9330470430	5378414992	2698918341	3151535948	3221608434	4255259309	4119908854	7629509494	6316922192	2640320596	2820266544	3661740137	3679515574
>TDP54|TDP54|generation2	ESIEYKGKPTRWQR	ESIEYKGKPTRWQR	S.IEYKGKPTRWQR	XXESIEYK	NA	2	95.92	1560.85	12	0.8	391.22	4	11.25	N	Y	1.09	2.99	1.9	36300000	30408588	34723946	37788793	35200833	73724519	46058514	60582218	66772470	33282130	46888184	45093915	52811962	22394765	17693815	31604892	26054538	26133898	27293099	33408004	40565539	16466516	39841861	27088054	24914310
>TDP54|TDP54|generation2	ESIEYKGKPTRWQR	ESIEYKGKPTRWQR	ESIEYKGKPTR.W	NA	KPTRWQRX	11	113.64	1306.69	11	3	327.68	4	9.38	N	Y	0.82	4.21	2.3	3360000	4838172	4279434	3054594	4117833	3841669	588778	379903	2929449	2414984	1493879	1496251	2196035	5874037	4525377	3169442	2684674	7004662	1546263	848494	3441007	4154483	3894654	4941143	4548413
>TDP54|TDP54|generation2	ESIEYKGKPTRWQR	ESIEYKGKPTRWQR	I.EYKGKPTRWQR	XESIEYKG	NA	3	79.5	1447.77	11	3.6	483.599	3	16.66	N	Y	1.28	7.73	1.7	39200000	40998160	44599564	46606178	45495417	69838437	50369410	44396987	71990923	44849699	52558383	53968232	58918011	23220802	22178423	30709569	31775974	32448781	24802474	32830011	42280997	15520164	22920261	30529207	32096015
>TDP14|TDP14|generation1	LLVDQELSGNTIKV	MMVDQELSGNTIKV	L.LVDQELSGNTIKV	XXXMMVDQ	NA	1	91.29	1414.77	13	0.8	708.391	2	31.97	N	Y	0.87	6.17	3.8	11900000	10492420	12211785	10706825	8468125	13434739	11185639	9947173	9203452	7224657	6324453	6614462	8109261	12482328	8561523	8935321	11971004	12629765	15773958	2022976	9818475	18548489	33843199	14735195	16048008
>TDP14|TDP14|generation1	LLVDQELSGNTIKV	MMVDQELSGNTIKV	L.VDQELSGNTIKV	XXMMVDQE	NA	2	113.35	1301.68	12	0.9	651.849	2	27.52	N	Y	1.65	10.5	1.9	3720000	3176872	3695392	2960122	2523833	4618886	2189481	1607283	2075521	1278521	3860097	3611641	1671129	2955375	2967995	3840934	3784950	4148392	4379349	5213498	2653915	5204933	6535856	5011731	7731416
>TDP14|TDP14|generation1	LLVDQELSGNTIKV	MMVDQELSGNTIKV	LLVDQELSGNTI.K	NA	GNTIKVXX	12	44.24	1300.69	12	2	651.352	2	42.21	N	Y	1.01	60	2.3	1220000	1272692	1104370	1427577	1571861	991506	1168480	1023941	571658	500689	610475	560109	452200	893037	1206767	1566815	1804453	516423	1110404	519084	533534	4693903	1978663	2444101	3058874
>TDP14|TDP14|generation1	LLVDQELSGNTIKV	MMVDQELSGNTIKV	LLVDQELSGNTIKV	NA	NA		104.33	1527.85	14	2.5	764.935	2	40.9	Y	Y	0.55	5.02	2.4	9480000000	NA	4821000484	4902046216	4715583333	5429411094	4719296066	5170282051	4898229167	4627027778	5463018657	4901512476	4659879032	10738473618	12149209449	12534517974	12411114458	11269636525	14217317708	14681025844	13017299724	16750420984	15578615196	9970521337	16757311893
>TDP148|TDP148|GenScript	NRSVENGEKTQRWI	NRSVENGEKTQRWI	NRSVENGEKTQRWI	NA	NA		140.97	1715.87	14	3.1	572.966	3	16.96	Y	Y	3.93	60	2.3	4380000000	3808359929	5681134932	5972728688	6519902778	6484204661	7430622412	6035742308	7104211310	5733049769	6051847015	5923090866	5988212366	3772233040	1801996838	3805121528	2191750000	2623105053	1048138021	4635505011	4712464319	1883239421	1969709967	2594100242	2331837581
>TDP148|TDP148|GenScript	NRSVENGEKTQRWI	NRSVENGEKTQRWI	E.NGEKTQRWI	RSVENGEK	NA	5	101.84	1130.58	9	4	566.301	2	16.45	N	Y	0.88	8.12	2.1	52200000	65966234	76350206	82400563	94533056	94598328	NA	91603910	92508929	75189201	73930672	76257215	NA	35152439	25684570	50585733	31423886	3186587	2864219	4196230	NA	27254922	29724714	36793871	32007352
>TDP148|TDP148|GenScript	NRSVENGEKTQRWI	NRSVENGEKTQRWI	V.ENGEKTQRWI	NRSVENGE	NA	4	107.1	1259.63	10	1.2	630.821	2	17.32	N	Y	1.52	10.67	1.9	16600000	17778823	22830729	27081968	25459722	29423189	35508165	26301000	27159673	18771933	20063781	22598552	22067473	9453528	6930757	14414696	9506386	8423082	8966250	9097612	NA	6738022	7941512	7949947	8555982
>TDP148|TDP148|GenScript	NRSVENGEKTQRWI	NRSVENGEKTQRWI	S.VENGEKTQRWI	XNRSVENG	NA	3	73.21	1358.69	11	0.7	453.906	3	17.88	N	Y	0.6	60	1.7	1290000	NA	3068875	2991613	2833778	3053350	3777706	1944476	2834568	2587483	NA	2476554	2142473	459838	524763	646365	1962893	654765	404195	1791779	698534	507776	695003	500066	663391
>TDP148|TDP148|GenScript	NRSVENGEKTQRWI	NRSVENGEKTQRWI	NRSVENGEKTQR.W	NA	KTQRWIXX	12	132.41	1416.71	12	2.8	473.244	3	6.13	N	Y	0.56	9.15	3.2	1530000	1641869	NA	1805465	1538653	1008161	1429402	1191413	1304613	657525	NA	766700	792715	242304	1353536	1253452	1698826	2321934	NA	1151362	323919	5299568	2256213	4685263	2784019
>TDP148|TDP148|GenScript	NRSVENGEKTQRWI	NRSVENGEKTQRWI	G.EKTQRWI	VENGEKTQ	NA	7	60.58	959.519	7	0.2	480.767	2	17.67	N	Y	0.99	19.04	1.6	1020000	1739021	2187502	1952421	1771111	2242824	3085694	2045633	1850179	1298815	1020636	1279553	1221210	NA	480261	NA	750828	385330	380501	358567	2119095	425009	913229	551427	532044
>TDP148|TDP148|GenScript	NRSVENGEKTQRWI	NRSVENGEKTQRWI	N.GEKTQRWI	SVENGEKT	NA	6	79.04	1016.54	8	1.9	509.278	2	16.45	N	Y	0.86	3.74	1.7	20800000	22636425	24848328	27711782	30883750	30089374	36869501	27537372	32140923	24454248	25843022	26932521	28816263	10646692	575661	18264583	13555402	12435461	13905990	16761801	26640055	10315231	10654340	14470491	11260204
>TDP148|TDP148|GenScript	NRSVENGEKTQRWI	NRSVENGEKTQRWI	NRSVENGEKTQRW.I	NA	TQRWIXXX	13	108.07	1602.79	13	1.3	401.703	4	10.13	N	Y	0.32	10.25	3.8	5080000	NA	NA	293913	305517	1410092	1003985	449590	1038946	2780275	2813291	386962	3920726	NA	6262143	7789308	6443217	15155718	11519141	331768	6074740	13627461	12444986	7570537	9664270
>TDP148|TDP148|GenScript	NRSVENGEKTQRWI	NRSVENGEKTQRWI	N.RSVENGEKTQRWI	XXXNRSVE	NA	1	124.89	1601.83	13	2	534.951	3	17.54	N	Y	0.92	2.96	1.6	40000000	35946254	66262209	57732878	64313472	59512563	69087772	48892885	52896131	34702708	7665673	41482274	46491667	39007276	19079967	40737183	23853986	28368395	25736458	55834138	58224666	21387543	28292198	29382156	31120722
>TDP148|TDP148|GenScript	NRSVENGEKTQRWI	NRSVENGEKTQRWI	R.SVENGEKTQRWI	XXNRSVEN	NA	2	97.24	1445.73	12	2.8	482.917	3	18.84	N	Y	0.42	17.7	2.2	1460000	NA	1146846	1385589	1549722	1632154	7464656	2315387	2929449	1308962	2289888	1651036	1339046	1358371	839845	NA	865257	699304	613066	1179106	302762	1078841	1432516	1914693	2748554
>TDP57|TDP57|generation2	GRDLHTVTAESLLS	GRDLHTVTAESLMS	R.DLHTVTAESLLS	XXGRDLHT	NA	2	102.63	1284.66	12	1.6	643.336	2	39.72	N	Y	0.82	5.34	2.4	20800000	15738630	16034605	12491295	13283333	NA	12705797	13038103	12927530	13089618	NA	13001907	13176210	22302984	25684570	24979504	24382118	29922828	31859245	NA	NA	43342897	43781281	33882126	36972482
>TDP57|TDP57|generation2	GRDLHTVTAESLLS	GRDLHTVTAESLMS	GRDLHTVTAE.S	NA	VTAESLMS	10	109.1	1097.55	10	3.9	549.783	2	11.86	N	Y	1.35	55.01	1.3	23800000	NA	NA	81876	1057132	22095149	25071260	27874564	25143452	104514005	98574229	102570598	100910484	245975	692260	498695	333604	3779214	3009505	NA	1614549	12207934	23546987	18441053	23052387
>TDP57|TDP57|generation2	GRDLHTVTAESLLS	GRDLHTVTAESLMS	GRDLHTVTAESLL.S	NA	ESLMSXXX	13	106.49	1410.75	13	1.7	706.382	2	33.85	N	Y	1.03	5.45	1.9	8130000	8306499	7656258	NA	7737542	NA	9676826	9475104	7554896	10552870	1428454	3002821	7423669	11748074	16796894	9311356	18660683	2321934	4389727	NA	16549125	2886372	NA	3141155	4379953
>TDP57|TDP57|generation2	GRDLHTVTAESLLS	GRDLHTVTAESLMS	GRDLHTVTAESLLS	NA	NA		116.72	1497.78	14	2.8	500.268	3	30.06	Y	Y	0.6	3.36	2	18500000000	12532613032	13273679748	11651544540	12619166667	13656800912	13273020186	12476115385	13639136905	10958750000	11776567164	9833981874	10305295699	21018038107	22667652530	25785294118	22885742972	22830729167	24387369792	19767365506	25328234346	27444192573	19965696487	24882185990	20037843851
>TDP57|TDP57|generation2	GRDLHTVTAESLLS	GRDLHTVTAESLMS	G.RDLHTVTAESLLS	XXXGRDLH	NA	1	102.72	1440.76	13	2.7	721.388	2	31.32	N	Y	1.01	18.11	1.6	44400000	15155718	20706940	17319864	12951250	18320099	16449469	12925705	13639137	13292558	10130029	9204524	9384032	34877094	29109180	50854330	45683464	68006427	33000781	52944172	24722779	123025691	146832925	108528684	105509001
>TDP57|TDP57|generation2	GRDLHTVTAESLLS	GRDLHTVTAESLMS	GRDLHTV.T	NA	LHTVTAES	7	67.15	796.419	7	2.2	399.216	2	10.13	N	Y	0.59	60	2.4	620000	400785	438298	606180	478718	NA	581971	NA	531333	3328213	NA	3353666	3502944	328986	631493	536233	660883	323165	600468	412111	486263	1097768	993808	NA	NA
>TDP57|TDP57|generation2	GRDLHTVTAESLLS	GRDLHTVTAESLMS	GRDLHTVTA.E	NA	TVTAESLM	9	76.8	968.504	9	1.4	485.26	2	11.05	N	Y	0.33	60	1.4	167000	596652	669659	497755	334594	384500	680872	558753	293438	321453	462855	626305	479354	595437	688065	505976	487753	NA	169155	1306265	NA	NA	1602628	NA	829886
>TDP221|TDP221|GenScript	QQWGSHFLIELHVI	QQWGSHFMIEMHVI	QQWGSHFLIEL.H	NA	MIEMHVIX	11	45.4	1356.68	11	2.3	679.35	2	50.96	N	Y	1.05	11.12	3.3	5610000	NA	4353767	4335214	NA	5629267	NA	7474429	10496205	5032907	16792512	3374304	16175672	1890706	1435074	NA	2658267	5353077	5219935	4901382	3047461	8857850	14683292	5902902	8954966
>TDP221|TDP221|GenScript	QQWGSHFLIELHVI	QQWGSHFMIEMHVI	W.GSHFLIELHVI	XQQWGSHF	NA	3	81.49	1263.7	11	1.2	632.857	2	46.3	N	Y	0.83	60	1.8	5680000	6800643	NA	3873351	5844667	NA	6228109	NA	9381354	301777	513265	404999	354776	9003797	NA	1110200	22973765	16515847	18887240	NA	5550012	4987272	15757680	NA	5559172
>TDP221|TDP221|GenScript	QQWGSHFLIELHVI	QQWGSHFMIEMHVI	QQWGSHFLIELHVI	NA	NA		103.74	1705.89	14	2.6	853.957	2	57.72	Y	Y	0.39	13.62	2.4	7040000000	11075332447	16459362888	15430423851	17932500000	14545048126	15655357143	15960435897	16959970238	14002847222	3914618159	3281433616	16925537634	2505643844	415845424	578378472	3151190763	2632820257	3704804688	722491429	689210520	634055484	1969709967	232057267	1134886731
>TDP227|TDP227|GenScript	QHSHDSWKAETIEP	QHSHDSWKAETIEP	QHSHDSWKAETIEP	NA	NA		58.19	1663.76	14	5.5	832.891	2	18.1	Y	Y	2.22	55.5	2.9	1330000000	1622439051	2219359254	2498259100	1804319444	2109587133	2518470497	2034393590	2277142857	1714841435	665157960	2146346516	2292446237	1110560092	578106678	741327206	1337935743	795675199	803226562	NA	NA	657714270	576587827	754406703	703984426
>TDP227|TDP227|GenScript	QHSHDSWKAETIEP	QHSHDSWKAETIEP	D.SWKAETIEP	HSHDSWKA	NA	5	73.13	1059.52	9	5.2	530.772	2	24.19	N	Y	1.92	16.58	1.5	12900000	9297450	11043702	16270175	13394028	15322264	14067133	11464538	15418155	14104317	16683470	14756132	14568817	18081020	14839974	16026277	15667932	11172484	22311849	NA	NA	8895704	7771401	9264644	NA
>TDP227|TDP227|GenScript	QHSHDSWKAETIEP	QHSHDSWKAETIEP	W.KAETIEP	HDSWKAET	NA	7	87.54	786.412	7	0.8	394.214	2	13.72	N	Y	1.85	13.05	2.3	7400000	12532613	7433261	5521363	5999639	9859544	7249111	5271440	5254033	NA	4797861	4261736	4370645	NA	7958140	7726635	6856921	9627767	6299206	NA	4238191	8129159	7440132	9441113	11171541
>TDP227|TDP227|GenScript	QHSHDSWKAETIEP	QHSHDSWKAETIEP	Q.HSHDSWKAETIEP	XXXQHSHD	NA	1	74.64	1535.7	13	5.2	512.91	3	19.12	N	Y	1.17	23.79	1.6	69800000	46050066	94933358	137509219	110694444	107811006	167898033	136000897	151809524	128866782	22353669	172326860	173540323	31940075	8015217	20681955	48676215	40706704	44727474	NA	7961744	1958948	26501552	35293881	42292263
>TDP158|TDP158|GenScript	QTRDQNKVGEAAWY	QTRDQNKVGEAAWY	D.QNKVGEAAWY	QTRDQNKV	NA	4	55.08	1164.56	10	1.8	583.287	2	23.07	N	Y	2.05	20.57	2.5	13100000	16904455	18370773	14170797	18264583	18875253	NA	18208385	19569196	NA	23226007	23011311	23674328	15052219	NA	6867125	11266827	11463941	20236328	NA	12815481	6756949	5971802	7429362	10550900
>TDP158|TDP158|GenScript	QTRDQNKVGEAAWY	QTRDQNKVGEAAWY	T.RDQNKVGEAAWY	XXQTRDQN	NA	2	84.22	1435.68	12	2.6	718.851	2	19.79	N	Y	1.08	1.91	2	47700000	27396875	58298001	33380101	37193333	46855041	76915450	83960885	70567708	38964444	99228483	35600459	46920161	57547205	40687621	34111795	30103554	35849102	65378906	30055643	63774678	31986680	29545650	40411494	40430340
>TDP158|TDP158|GenScript	QTRDQNKVGEAAWY	QTRDQNKVGEAAWY	QTRDQNKVGEAAWY	NA	NA		125.21	1664.79	14	4	833.406	2	20.66	Y	Y	1.2	12	3	4900000000	5693109486	6233320010	7431795977	6597388889	7949812563	8383557195	7991457692	8883229167	6717307870	7338546020	7863057910	6973750000	3662094849	2136303943	1924943832	2807904618	2584244238	3767070312	5155698840	4682191529	1883239421	1647393791	2214691023	2207709345
>TDP158|TDP158|GenScript	QTRDQNKVGEAAWY	QTRDQNKVGEAAWY	QTRDQNKVGEAA.W	NA	GEAAWYXX	12	103.53	1315.65	12	NA	658.831	2	7.92	N	Y	0.55	15.14	2.3	4080000	4838172	2219359	1784471	2601319	NA	1883181	1007081	1494375	NA	182101	NA	1606855	NA	6099066	6267259	5633414	12241157	8042643	1653060	6306831	5309032	7422225	7217599	7740282
>TDP194|TDP194|GenScript	PQLIGHVKLFRFNW	PQMIGHVKLFRFNW	PQLIGHVKLFRFNW	NA	NA		126.27	1753.98	14	1.9	877.998	2	43.65	Y	Y	0.48	6.69	2.5	14000000000	23316489362	23467865795	21098742816	25459722222	22761334853	20533475673	24839833333	25380654762	17452824074	19518569652	18058203861	23888575269	6617469640	2886456473	7619196283	10034518072	10103812057	12349348958	6670040876	6619650092	7144953584	6670154208	3088214573	3404660194
>TDP194|TDP194|GenScript	PQLIGHVKLFRFNW	PQMIGHVKLFRFNW	PQLIGHVKLF.R	NA	VKLFRFNW	10	72.29	1150.69	10	1.9	576.351	2	36.54	N	Y	1.42	60	1.7	32800000	466316	642486	426528	516170	40082156	31537604	35068000	38782589	102484606	89741803	98339819	107123656	363598	551862	564069	490948	6130294	5801081	4508347	4964738	57348899	81832496	44558525	50537925
>TDP194|TDP194|GenScript	PQLIGHVKLFRFNW	PQMIGHVKLFRFNW	PQLIGHVKL.F	NA	HVKLFRFN	9	79.52	1003.62	9	1.7	502.817	2	27.98	N	Y	2.07	46.49	0.9	66400000	66840603	56705160	53324186	68630556	83828331	74986892	82387321	96185565	131910880	90177973	103189736	151044355	88018771	24053804	10743873	26318604	28465547	21377865	35141983	26236418	63027008	100276144	70852466	69068497
>TDP194|TDP194|GenScript	PQLIGHVKLFRFNW	PQMIGHVKLFRFNW	K.LFRFNW	GHVKLFRF	NA	8	57.83	881.455	6	2.2	441.736	2	40.51	N	Y	1.5	60	1.5	13300000	287835	705962	462108	599157	15211234	16109136	14948859	16485565	41907072	50704664	44887535	45848925	542170	643463	620605	461366	4323266	4213307	NA	3763917	17412867	25427165	12882267	15782019
>TDP194|TDP194|GenScript	PQLIGHVKLFRFNW	PQMIGHVKLFRFNW	PQLIGHVK.L	NA	GHVKLFRF	8	78.86	890.534	8	0.1	446.274	2	15.98	N	Y	1.79	60	2.8	18000000	558875	357823	421365	704791	18431130	28134265	20456333	27515476	65549560	63353570	61294703	55597177	305833	420917	621535	402485	4731304	4628411	7063076	6892105	14952353	25158568	19235165	24470995
>TDP194|TDP194|GenScript	PQLIGHVKLFRFNW	PQMIGHVKLFRFNW	L.FRFNW	HVKLFRFN	NA	9	50.45	768.371	5	1.1	385.193	2	34.5	N	Y	1.38	60	1	3720000	352411	520829	494109	300476	4507855	3800395	2911094	4234063	NA	9323116	9256119	9384032	502356	528445	525871	346602	573967	570954	339136	425241	8829459	15399551	5029378	5709899
>TDP194|TDP194|GenScript	PQLIGHVKLFRFNW	PQMIGHVKLFRFNW	PQLIGHVKLFRFN.W	NA	FRFNWXXX	13	81.62	1567.9	13	3.6	523.642	3	35.62	N	Y	0.91	2.94	1.7	46800000	53239317	43006722	60252131	59996389	58957409	47987073	55411936	65942262	59055486	43835000	44681156	52811962	49103277	49004529	46556781	48412149	30602892	30510156	21963739	47931918	51386885	55151879	29558625	25623614
>TDP194|TDP194|GenScript	PQLIGHVKLFRFNW	PQMIGHVKLFRFNW	PQLIGHVKLFR.F	NA	KLFRFNWX	11	70.82	1306.79	11	0.3	327.704	4	31.09	N	Y	0.4	60	1.7	515000	553806	394458	628431	371022	680047	377795	623958	328830	437902	484118	336261	491656	601803	438662	613019	409780	534567	576383	599439	475861	2962080	4333362	1729400	2145645
>TDP177|TDP177|GenScript	LEYFPIWEVNDDVK	LEYFPIWEVNDDVK	LEYFPIWEVNDDVK	NA	NA		109.12	1765.86	14	3	883.938	2	52.12	Y	Y	0.64	5.73	2.9	10700000000	13601285461	14229384690	12281357759	16493472222	14322986322	11798240166	15510846154	15773958333	17554293981	18319104478	18264583333	19282258065	6176916876	5968604911	7099909109	6689678715	8442512190	10107786458	3283001	2189732	8706433506	7368505923	7173481280	7669351739
>TDP177|TDP177|GenScript	LEYFPIWEVNDDVK	LEYFPIWEVNDDVK	LEYFPIWEVNDD.V	NA	VNDDVKXX	12	75.06	1538.69	12	3	770.356	2	55.42	N	Y	1.7	27.94	1.8	20900000	19916168	25697844	29811159	30108889	26980509	30403157	39451500	34631548	33485069	48523818	44371587	37600403	6589935	11741518	13161244	8978253	13212677	20858984	NA	NA	11640123	10027614	10588164	12058172
>TDP177|TDP177|GenScript	LEYFPIWEVNDDVK	LEYFPIWEVNDDVK	LEYFPIWEVND.D	NA	EVNDDVKX	11	63.49	1423.67	11	2.3	712.842	2	55.77	N	Y	1.13	7.53	2.2	7210000	5411369	9588906	8324031	8324222	11091987	10312116	11914128	12808929	9000381	14720709	14136994	12854839	3414284	2910918	3267928	4497929	7033808	9163424	NA	NA	5753817	4709397	4614675	4982862
>TDP203|TDP203|GenScript	WWYHYGPTVNKQLR	WWYHYGPTVNKQLR	WWYHYGPTVNK.Q	NA	TVNKQLRX	11	96.19	1449.68	11	2.4	725.851	2	25.97	N	Y	0.33	60	0.8	5920000	428630	480857	566983	582770	2253927	2881493	6406654	3475015	18670463	13194117	11041302	15318683	407386	544224	517792	665095	5693109	8737943	NA	NA	33974018	18175051	2673511	NA
>TDP203|TDP203|GenScript	WWYHYGPTVNKQLR	WWYHYGPTVNKQLR	Y.GPTVNKQLR	WYHYGPTV	NA	5	107.47	1011.58	9	4.3	506.801	2	9.96	N	Y	1.36	35.37	1.8	8770000	3361461	3281254	2067887	2247097	5118525	3913839	2337867	2561786	2780275	812365	1795501	2142473	4745120	16307664	11549663	10474629	24385162	11830469	6346365	11705479	19589475	14235631	18352818	17377953
>TDP203|TDP203|GenScript	WWYHYGPTVNKQLR	WWYHYGPTVNKQLR	W.WYHYGPTVNKQLR	XXXWWYHY	NA	1	102.41	1660.85	13	2	416.22	4	19.51	N	Y	0.53	15.71	2.2	3140000	NA	3153826	2729191	1450097	NA	NA	2416545	2597366	384909	422993	498403	1542581	NA	2503226	2121915	1285122	2535668	3538763	6253886	4329009	6586606	12086857	7235246	10196248
>TDP203|TDP203|GenScript	WWYHYGPTVNKQLR	WWYHYGPTVNKQLR	G.PTVNKQLR	YHYGPTVN	NA	6	94.79	954.561	8	0.6	478.288	2	9.84	N	Y	1.27	36.68	2.1	1530000	712124	842082	785167	973004	877144	653441	737327	942879	671731	710956	632553	701660	862749	1475844	1710066	1566793	2933992	2677422	5213498	1856731	1968411	1387750	2117633	3289398
>TDP203|TDP203|GenScript	WWYHYGPTVNKQLR	WWYHYGPTVNKQLR	P.TVNKQLR	HYGPTVNK	NA	7	69.76	857.508	7	1.3	429.761	2	6.46	N	Y	0.94	60	2.5	690000	686449	464555	558916	546426	351505	499775	344460	607386	649280	662282	570730	463003	NA	1377998	1137060	1065067	2263643	NA	2843726	1170548	1145085	1253452	1738224	1657999
>TDP203|TDP203|GenScript	WWYHYGPTVNKQLR	WWYHYGPTVNKQLR	W.YHYGPTVNKQLR	XXWWYHYG	NA	2	134.45	1474.77	12	4.1	492.599	3	14.37	N	Y	0.82	4.66	3	9020000	17195911	13592248	7977634	11180139	16432573	13386465	16185231	11978720	12785208	12539863	15478460	17032661	NA	3204456	2721781	3089575	5032476	4462370	7421432	6549014	3832723	4924275	5055848	6924582
>TDP203|TDP203|GenScript	WWYHYGPTVNKQLR	WWYHYGPTVNKQLR	WWYHYGPTVNKQLR	NA	NA		119.95	1846.93	14	2.7	924.473	2	25.66	Y	Y	0.44	3.6	2.4	13700000000	14961414007	14335574128	14485704023	17379027778	20651747720	NA	20793525641	21111011905	16032245370	20063781095	21876224105	19496505376	12206982831	7599371280	9400888480	8194856426	13406981383	12245572917	17686590190	11604569521	6103966969	5568907271	NA	6073417273
>TDP109|TDP109|generation1aar	TPHHVNWYKRAPNQ	TPHHVNWYKRAPNQ	P.HHVNWYKRAPNQ	XXTPHHVN	NA	2	128.99	1548.77	12	1	775.393	2	11.31	Y	Y	0.8	3.88	3	4500000000	3507188608	4566145833	5689312739	6110333333	5551545086	5751642081	8384848718	7602336310	6280987269	6695196517	6965307203	6480981183	3350036642	1092613467	1351937296	2059716867	6188584885	3237812500	7132435390	4409736418	1362746114	1844364788	2399983897	2385035396
>TDP109|TDP109|generation1aar	TPHHVNWYKRAPNQ	TPHHVNWYKRAPNQ	H.HVNWYKRAPNQ	XTPHHVNW	NA	3	123.47	1411.71	11	2.2	706.864	2	12.17	N	Y	1.44	9.47	2.2	11800000	13309829	14547953	12596264	13283333	15433295	19966253	15848038	16485565	18163113	16792512	22598552	15640054	9178183	3612148	3885701	4594753	8121910	8987005	12253455	11301842	NA	9669485	10058756	10196248
>TDP109|TDP109|generation1aar	TPHHVNWYKRAPNQ	TPHHVNWYKRAPNQ	H.VNWYKRAPNQ	TPHHVNWY	NA	4	116.06	1274.65	10	2.9	638.335	2	14.59	N	Y	0.8	60	2.2	4630000	4731304	8059778	9867074	8988389	8760338	9098258	8429808	9713438	11161690	9235882	8440920	8591317	3597848	394723	524306	568294	NA	NA	4889822	5903194	628323	293436	675817	645631
>TDP109|TDP109|generation1aar	TPHHVNWYKRAPNQ	TPHHVNWYKRAPNQ	N.WYKRAPNQ	HHVNWYKR	NA	6	73.47	1061.54	8	1.2	531.777	2	10.51	N	Y	1.34	43.99	1.8	2390000	1855604	3121969	3526954	4283875	4074834	4844085	4653254	4162902	3571741	4230841	4416521	5259772	1239055	567752	632136	286593	3390606	828133	2658768	2331005	640680	957995	NA	1072823
>TDP109|TDP109|generation1aar	TPHHVNWYKRAPNQ	TPHHVNWYKRAPNQ	V.NWYKRAPNQ	PHHVNWYK	NA	5	75.67	1175.58	9	1.7	588.798	2	11.42	N	Y	1	26.17	1.7	2050000	1408705	3472395	3222544	4317083	3353133	3959217	3877712	4364524	2668659	3642012	4406202	4820565	691117	281307	649109	NA	1680730	1037760	2496930	1564094	651638	535114	447411	733243
>TDP109|TDP109|generation1aar	TPHHVNWYKRAPNQ	TPHHVNWYKRAPNQ	TPHHVNWYKRAPNQ	NA	NA		135.97	1746.87	14	1.9	874.444	2	12.4	N	Y	0.93	5.91	2.7	1860000000	NA	2697211725	2571737308	2678805556	2720257092	3040315735	3147128205	3273392857	2831010417	2900524876	2363044962	3031599462	1459331030	815383185	993808211	906627510	1272691711	1234934896	2219493671	1614548803	598094128	833545445	1111757246	1019624798
>TDP109|TDP109|generation1aar	TPHHVNWYKRAPNQ	TPHHVNWYKRAPNQ	P.HHVNWYKR.A	XXTPHHVN	YKRAPNQ	2 ; 10	91.26	1138.58	8	2.6	380.534	3	7.69	N	Y	0.73	60	2.2	606000	627021	438865	580287	432210	660229	611041	690192	507515	754936	1221274	1393061	1253347	652969	697902	449625	324266	NA	NA	1248465	1059548	1324892	2703875	1473520	1720063
>TDP109|TDP109|generation1aar	TPHHVNWYKRAPNQ	TPHHVNWYKRAPNQ	W.YKRAPNQ	HVNWYKRA	NA	7	66.29	875.461	7	1.3	438.738	2	6.12	N	Y	0.52	60	2.7	473000	NA	NA	1627017	3066236	456500	460664	522032	689731	442426	558063	458417	499976	548683	669151	516954	607404	691723	615842	631870	404635	872536	NA	2223514	2544629
>TDP202|TDP202|GenScript	DHNQIRYRWAETLW	DHNQIRYRWAETMW	DHNQIRYR.W	NA	IRYRWAET	8	90.75	1100.55	8	3.4	367.855	3	9.32	N	Y	0.8	2.45	2.3	3940000	3351745	4863476	4713102	6652736	5718091	4447029	4080027	5147292	3774681	3074993	3013140	5666841	1358371	2503226	1763786	1804453	5731970	5002005	2207934	4389555	2233389	3724542	4367618	3085473
>TDP202|TDP202|GenScript	DHNQIRYRWAETLW	DHNQIRYRWAETMW	DHNQIRYRWAETLW	NA	NA		113.97	1886.92	14	2.2	944.468	2	37.11	Y	Y	0.42	6.26	2.3	4640000000	4653582668	6190844234	6843970307	7958930556	6706266464	8202045807	8362369231	8551145833	7721859954	8309022388	6026280603	8666303763	2661672948	1622612537	1942850286	2226958835	3050574025	2884973958	2797486814	2986915285	2432123273	1915990605	1694106280	1569335558
>TDP202|TDP202|GenScript	DHNQIRYRWAETLW	DHNQIRYRWAETMW	Y.RWAETLW	QIRYRWAE	NA	7	53.87	960.482	7	1.8	481.249	2	34.81	N	Y	0.38	60	1.2	1250000	1729306	2336168	2351303	1505444	2709154	2858804	3113409	3107351	NA	3947331	4953107	NA	3267433	686150	433735	478699	674187	343280	365900	321852	527055	524226	556661	585210
>TDP202|TDP202|GenScript	DHNQIRYRWAETLW	DHNQIRYRWAETMW	I.RYRWAETLW	HNQIRYRW	NA	5	68.07	1279.65	9	2.8	640.832	2	32.51	N	Y	0.72	60	1.5	2170000	8617386	4523670	2834159	2313514	3530783	3845773	6080701	3036190	4992319	3456641	4963426	2453132	400730	587076	643674	612340	312715	3891602	480486	363288	521772	483166	480112	532732
>TDP202|TDP202|GenScript	DHNQIRYRWAETLW	DHNQIRYRWAETMW	DHNQIRYRWAE.T	NA	RWAETMWX	11	47.68	1486.71	11	1.6	496.577	3	17.21	N	Y	0.63	15.64	1	10600000	6596623	4162626	2067887	1450097	6461998	4061317	1438687	2194122	2486013	1363029	1031897	1156935	2826880	21036886	21935406	17868484	15932934	12349349	NA	11705479	21387543	20413358	27793931	29081472
>TDP187|TDP187|GenScript	LDQIYKLSNWFFEQ	MDQIYKLSNWFFEQ	D.QIYKLSNWFFEQ	XXMDQIYK	NA	2	63.59	1601.79	12	0.3	801.901	2	48.62	N	Y	0.96	2.82	3.1	38300000	48284563	37166303	45031645	51140833	41525557	52751747	50803641	55268155	49923194	42853619	49015125	55704301	23771493	24950725	23546987	24294096	33808910	42755729	27974868	50757378	26876382	29008456	23735135	30234092
>TDP187|TDP187|GenScript	LDQIYKLSNWFFEQ	MDQIYKLSNWFFEQ	LDQIYKLS.N	NA	YKLSNWFF	8	69.41	978.539	8	2	490.278	2	26.02	N	Y	1.2	60	1.4	10400000	628227	530989	398691	382792	9881750	NA	7350792	11029911	52967292	56047736	53349094	47348656	474338	548034	348098	465585	637561	478280	387542	450524	5583474	7502804	5144083	5541439
>TDP187|TDP187|GenScript	LDQIYKLSNWFFEQ	MDQIYKLSNWFFEQ	LDQIYKLSNWFF.E	NA	NWFFEQXX	12	82.14	1572.8	12	4.5	787.41	2	65.02	N	Y	0.43	18.8	3.3	5090000	8996279	4725430	12386327	9796458	12213399	13386465	13712487	NA	1410432	12757948	7594765	1285484	584903	573214	662359	519931	2088769	3289701	NA	NA	1362746	2650155	1791164	866238
>TDP187|TDP187|GenScript	LDQIYKLSNWFFEQ	MDQIYKLSNWFFEQ	LDQIYKLSNWF.F	NA	SNWFFEQX	11	90.22	1425.73	11	1.4	713.873	2	50.11	N	Y	0.69	60	2.7	3880000	563890	406927	592807	414563	3353133	4106695	4574576	4554286	18670463	20390908	19915619	22710215	518073	697171	555829	399793	462614	450963	1225345	420204	606265	333854	626373	626116
>TDP187|TDP187|GenScript	LDQIYKLSNWFFEQ	MDQIYKLSNWFFEQ	LDQIYKL.S	NA	IYKLSNWF	7	57.12	891.506	7	2.4	446.762	2	29	N	Y	0.96	60	1.9	3130000	333750	597553	407106	623861	4085937	3970562	4327301	4257783	14713137	14720709	NA	14354570	376790	651677	538264	687253	487868	411521	463437	396863	NA	2802360	2602924	2322971
>TDP187|TDP187|GenScript	LDQIYKLSNWFFEQ	MDQIYKLSNWFFEQ	L.SNWFFEQ	IYKLSNWF	NA	7	64.31	956.403	7	2.3	479.21	2	40.68	N	Y	0.32	60	1.3	191000	370500	589032	343505	678948	334780	513559	582417	590173	NA	2278984	1197001	1435457	446347	509931	636925	376847	549702	423841	671991	508696	500930	443986	479276	335169
>TDP187|TDP187|GenScript	LDQIYKLSNWFFEQ	MDQIYKLSNWFFEQ	LDQIYKLSNWFFEQ	NA	NA		111.32	1829.9	14	2.9	915.959	2	58.58	Y	Y	0.71	5.75	2.1	7190000000	8364790559	11256080426	10706824713	12508472222	11436182877	12478907867	12363717949	11978720238	10857280093	11449440299	10257059793	12212096774	3983331240	2967994792	3742448938	4515533133	4614721853	6589778646	11675461	252273250	3870577504	4485566789	2099985910	6037952063
>TDP187|TDP187|GenScript	LDQIYKLSNWFFEQ	MDQIYKLSNWFFEQ	LDQIYKLSNW.F	NA	LSNWFFEQ	10	103.7	1278.66	10	2.9	640.34	2	37.5	N	Y	1.01	60	0.9	23000000	577343	1635317	458657	559387	29867313	28588043	30459705	29887500	107558102	77201940	98958957	101874597	376627	589641	324721	285993	NA	NA	7201795	1150366	14668448	27755004	8823470	13299454
>TDP223|TDP223|GenScript	VYHKWDTQDPNLDH	VYHKWDTQDPNLDH	VYHKWDTQD.P	NA	DTQDPNLD	9	102.85	1190.54	9	2.7	596.277	2	11.16	N	Y	1.34	10.26	2.2	327000000	352661902	478914365	425123922	514729167	472991641	511635223	579970769	565727679	490099653	492871144	486023658	NA	205591290	176122768	116391953	147877108	271054189	212740885	211545491	286582413	112615825	142356311	176469404	195058657
>TDP223|TDP223|GenScript	VYHKWDTQDPNLDH	VYHKWDTQDPNLDH	D.TQDPNLDH	HKWDTQDP	NA	6	93.93	938.409	8	3.7	470.214	2	9.4	N	Y	2.63	18.17	2.3	23000000	17973127	25485465	18054646	31326528	NA	25525039	25514218	27396875	26686586	22026542	29512265	31387231	19090620	21444578	14325163	16724197	45564306	27085547	NA	NA	26308571	18891309	28676278	26066930
>TDP223|TDP223|GenScript	VYHKWDTQDPNLDH	VYHKWDTQDPNLDH	D.PNLDH	DTQDPNLD	NA	9	46.48	594.276	5	3	298.146	2	16.22	N	Y	0.93	0.78	1.8	45600000	42552593	38546766	40937859	47820000	40859372	62054205	54737551	55505357	48604086	53648806	44371587	40278495	34693530	39627623	50496201	39345873	73155485	59567448	21270148	34914618	29052990	45482394	60440771	39721036
>TDP223|TDP223|GenScript	VYHKWDTQDPNLDH	VYHKWDTQDPNLDH	Y.HKWDTQDPNLDH	XXVYHKWD	NA	2	68	1504.67	12	1.2	502.564	3	13.68	N	Y	0.73	12.11	3.3	17700000	27979787	3727249	24982591	4604889	7605617	19852808	13262897	9891339	6047606	2867812	3601322	6288159	3496888	25929185	15757680	5114083	49547540	20962760	806878	3279552	35015004	35633844	NA	34135265
>TDP223|TDP223|GenScript	VYHKWDTQDPNLDH	VYHKWDTQDPNLDH	VYHKWDTQDPNLDH	NA	NA		126.3	1766.8	14	1.5	884.409	2	16.71	Y	Y	0.59	3.31	2	10100000000	10200964096	14654142442	14170797414	15718611111	15655357143	16789803313	14948858974	17197172619	14510196759	15265920398	15272080979	14997311828	7966662479	3661070499	7305833333	4629961847	5644533466	9111536458	3467958861	9657020028	4192337003	4467660335	5479375000	5435043487
>TDP223|TDP223|GenScript	VYHKWDTQDPNLDH	VYHKWDTQDPNLDH	W.DTQDPNLDH	YHKWDTQD	NA	5	63.42	1053.44	9	0.9	527.726	2	10.76	N	Y	1.86	24.68	1.8	7740000	10686724	7093454	4912543	5888944	7461277	5241141	4709453	4589866	6017166	4143607	4251417	4595605	6351302	12638439	8648817	8608560	18556039	6921862	NA	NA	10788407	10833405	13941083	12058172
>TDP223|TDP223|GenScript	VYHKWDTQDPNLDH	VYHKWDTQDPNLDH	VYHKWDTQDPNLD.H	NA	PNLDHXXX	13	106.32	1629.74	13	3.8	815.881	2	19.08	N	Y	1.11	4.38	2.5	78700000	60137112	51395688	68019828	55015139	75723075	70902886	77666628	75193155	58040787	56811032	76876354	61917473	57547205	73058333	214877451	124991365	56931095	145286458	94444080	24117323	79588158	70372365	73146568	55591717
>TDP223|TDP223|GenScript	VYHKWDTQDPNLDH	VYHKWDTQDPNLDH	VYHKWD.T	NA	HKWDTQDP	6	87.23	846.402	6	4.3	424.207	2	10.5	N	Y	1.24	53.01	1.5	12200000	16807303	22405971	18579490	22692361	19541439	22235145	23828256	21585417	20598391	23116965	22495363	29030511	4937862	1818305	5783785	8177252	6149724	2801953	4219350	5206920	897141	1584721	2426454	2411634
>TDP223|TDP223|GenScript	VYHKWDTQDPNLDH	VYHKWDTQDPNLDH	K.WDTQDPNLDH	VYHKWDTQ	NA	4	70.6	1239.52	10	3.8	620.768	2	19.9	N	Y	1.19	41.92	2.6	1740000	1797313	2718450	2855153	3520083	3197690	3403339	3473081	3913839	2749834	2802387	2713890	NA	1294124	NA	1029621	1945288	1564148	572279	623344	448918	578157	337355	823230	475117
>TDP223|TDP223|GenScript	VYHKWDTQDPNLDH	VYHKWDTQDPNLDH	V.YHKWDTQDPNLDH	XXXVYHKW	NA	1	95.14	1667.73	13	4.5	556.921	3	15.71	N	Y	0.9	11.71	1.8	14200000	15641478	18370773	19734148	25016944	20540717	22575479	21130718	26685268	24352778	28787164	23424070	24102823	6259521	6294758	5040667	4682775	8228778	8416237	NA	NA	10883042	16921599	13235205	2172244
>TDP223|TDP223|GenScript	VYHKWDTQDPNLDH	VYHKWDTQDPNLDH	H.KWDTQDPNLDH	XVYHKWDT	NA	3	83.6	1367.61	11	4	684.815	2	16.54	N	Y	0.72	17.79	2	962000	NA	2145027	854447	1649347	3208793	2280237	NA	1601116	3602182	834174	1712950	NA	295987	278861	657847	694796	1437850	487747	NA	NA	729637	2014476	463232	606455
>TDP223|TDP223|GenScript	VYHKWDTQDPNLDH	VYHKWDTQDPNLDH	VYHKWDTQ.D	NA	WDTQDPNL	8	51.97	1075.51	8	1	359.51	3	10.81	N	Y	1.04	60	1.1	313000	572226	665808	559484	629851	577361	716970	617062	761420	568231	848349	853379	732726	491908	490898	312344	617272	393135	446667	431219	688747	493823	648354	286906	422557
>TDP41|TDP41|generation1	NAKHYSRQWWELFG	NAKHYSRQWWEMFG	N.AKHYSRQWWELFG	XXXNAKHY	NA	1	61.33	1706.83	13	3.1	569.953	3	39.89	N	Y	0.43	13.38	2.7	6390000	10200964	20282183	5426891	8789139	9326596	9257081	9789817	11053631	10451400	12321779	20637947	13711828	390600	331779	5318217	682301	318159	6060521	549379	624041	1731823	1808552	NA	NA
>TDP41|TDP41|generation1	NAKHYSRQWWELFG	NAKHYSRQWWEMFG	Y.SRQWWELFG	AKHYSRQW	NA	5	79.7	1207.58	9	1.4	604.797	2	51.33	N	Y	0.68	60	0.9	2700000	5421084	2962685	2865650	NA	9193359	5989876	8463527	5930060	4068943	6706101	5262677	4445632	526447	365648	634766	525183	888941	319880	700294	390195	2119827	3196302	1385285	NA
>TDP41|TDP41|generation1	NAKHYSRQWWELFG	NAKHYSRQWWEMFG	NAKHYSRQWWELFG	NA	NA		133.31	1820.87	14	2.5	911.447	2	40.04	Y	Y	0.48	6.11	2.8	3250000000	3050574025	4396242733	4251239224	4970180556	4818741135	5558786232	5237720513	5147291667	5296729167	5626582090	5809582156	6973750000	1358371022	1076305804	1566814747	1663617470	1700160683	2397226562	2219493671	2250277394	1703432642	1423563113	1297050121	984159587
>TDP40|TDP40|generation1	AAPYHKLETNITSG	AAPYHKMETNITSG	AAPYHKLETNITSG	NA	NA		115.99	1500.76	14	2.9	751.388	2	20.06	Y	Y	3.08	43.58	1.7	9460000000	9569475842	9981807171	13540984195	10726291667	12435460993	14520910973	14049679487	15062351190	12176388889	14284539801	14033804143	13176209677	8085978853	1924304315	5166012051	7385053213	5187918883	5033138021	8519618935	8829563766	5327958765	4360221609	6202899557	8954965615
>TDP40|TDP40|generation1	AAPYHKLETNITSG	AAPYHKMETNITSG	A.PYHKLETNITSG	XXAAPYHK	NA	2	108.39	1358.68	12	1.6	680.35	2	19.57	N	Y	2.35	49.5	2.2	27600000	34294670	33555862	39468295	32765556	40748341	46171959	38327526	41747619	35007118	40127562	43339689	39528629	17438547	15981510	16832067	NA	12824069	12556901	21848141	23209139	17886043	10654340	17558706	22431746
>TDP40|TDP40|generation1	AAPYHKLETNITSG	AAPYHKMETNITSG	A.APYHKLETNITSG	XXXAAPYH	NA	1	93.26	1429.72	13	4.9	715.871	2	17.42	N	Y	1.36	46.62	2.7	3720000	1010381	1677793	2550744	2136403	2353855	3289894	2708778	3688497	3642770	4710627	3879934	3663629	679186	534891	244423	NA	589713	1349089	4334949	4450100	6927293	14593760	8479355	10373574
>TDP40|TDP40|generation1	AAPYHKLETNITSG	AAPYHKMETNITSG	Y.HKLETNITSG	AAPYHKME	NA	4	92.6	1098.57	10	0.6	550.291	2	13.14	N	Y	0.92	60	3.3	1090000	5663964	298382	582457	548068	476934	654249	597089	416559	541730	522979	596203	431411	NA	1989535	1450423	1346738	1311553	949551	1641501	1009093	NA	1817505	2002928	1835325
>TDP82|TDP82|generation1aar	IQLDPRYNHTQQFP	IQMDPRYNHTQQFP	IQLDPRYNHTQQFP	NA	NA		66.04	1755.87	14	3.9	878.945	2	26.32	Y	Y	2.16	15.32	2.3	16400000000	13115525266	14017005814	7169373803	14943750000	12435460993	15541912526	14386871795	9594836310	9172879630	12430820896	12382768362	10658803763	19549528894	18427659970	19965696487	19012771084	22442121011	22104296875	25200501055	20989134438	20062651123	15399550654	21441032609	16313996764
>TDP82|TDP82|generation1aar	IQLDPRYNHTQQFP	IQMDPRYNHTQQFP	IQLDPRYNH.T	NA	RYNHTQQF	9	60.87	1154.58	9	3.1	385.87	3	19.88	N	Y	1.87	41.96	2.2	5650000	3934658	4300672	4356208	4449917	6228834	6375587	6766326	4933810	2749834	1897336	NA	3202997	8379681	3897532	4503473	7279427	5323932	5209557	13871835	8446108	4409998	6482136	6485251	11526193
>TDP82|TDP82|generation1aar	IQLDPRYNHTQQFP	IQMDPRYNHTQQFP	D.PRYNHTQQFP	IQMDPRYN	NA	4	85.31	1286.62	10	4.8	644.318	2	15.42	N	Y	1.14	0.85	2.1	2570000000	1923610372	2495451793	2729190613	2645597222	2553710740	3323927277	2641339744	3463154762	3632622685	2933237562	2538467514	2506693548	2964552973	1655227865	1862271242	1892474900	2477376995	2324583333	3236761603	3188733886	1826458333	1665300245	2311749195	2402768002
>TDP82|TDP82|generation1aar	IQLDPRYNHTQQFP	IQMDPRYNHTQQFP	IQLDPRYNHTQ.Q	NA	NHTQQFPX	11	67.97	1383.69	11	4.9	692.855	2	18.69	N	Y	0.67	60	1.5	2080000	562510	989686	1438074	624317	2276133	2745360	2450264	2561786	6463633	3020471	7305833	6245309	630145	441722	611030	639936	877283	NA	4057512	2361278	1637188	1871224	1561754	2979078
>TDP180|TDP180|GenScript	LDGYWDHKFELLTW	LDGYWDHKFEMLTW	LDGYWDHKFELLTW	NA	NA		106.28	1821.87	14	3.5	911.947	2	57.99	Y	Y	0.48	10.05	2.9	8320000000	10978180408	14972710756	13855890805	17379027778	14767109929	16109135611	15510846154	18027380952	14611666667	17010597015	13311475989	16604166667	2166051089	1239382440	2157727737	4093027108	4128961658	5240690104	NA	28355513	2526758420	3250021446	843523752	1968319175
>TDP180|TDP180|GenScript	LDGYWDHKFELLTW	LDGYWDHKFEMLTW	D.GYWDHKFELLTW	XXLDGYWD	NA	2	95.77	1593.76	12	1.1	797.889	2	55.16	N	Y	0.43	7.73	1.9	229000000	289513076	329187258	382086686	340938889	296452508	351678313	494548718	393755952	413997222	521222139	387993409	477771505	67184296	61806045	104752757	95063855	132126773	157739583	42771493	104945672	111669473	98485498	56205505	66408606
>TDP180|TDP180|GenScript	LDGYWDHKFELLTW	LDGYWDHKFEMLTW	LDGYWDHKFELL.T	NA	FEMLTWXX	12	102.49	1534.75	12	2.8	768.382	2	43.54	N	Y	1.24	60	2.2	25900000	296065	514585	747378	593286	27979787	24730927	18657974	28582887	85742072	91595522	108349223	89555376	316010	574643	371178	643020	583220	4555768	614615	516854	40503843	43154555	34235064	37504460
>TDP180|TDP180|GenScript	LDGYWDHKFELLTW	LDGYWDHKFEMLTW	D.GYWDHKFELL.T	XXLDGYWD	FEMLTWXX	2 ; 12	69.1	1306.63	10	2.4	654.326	2	39.71	N	Y	0.41	60	1.7	472000	626057	672680	697680	491731	501845	530983	470404	587538	3602182	2617015	3075054	2570968	642055	412838	447582	408119	511910	295480	340538	323929	368161	388220	559525	639120
>TDP64|TDP64|generation3	HRRVYLTSPKAPES	HRRVYLTSPKAPES	H.RRVYLTSPKAPES	XXXHRRVY	NA	1	82.73	1502.82	13	2.8	501.949	3	15.12	N	Y	1.94	12.07	2.3	16100000	13698438	18476962	21308681	20699861	19097315	23936814	21130718	23957440	28513044	22026542	20225188	21638978	14134401	7485218	15668147	8326890	9297450	8872852	19073774	16750944	8015597	10027614	11646981	12678813
>TDP64|TDP64|generation3	HRRVYLTSPKAPES	HRRVYLTSPKAPES	Y.LTSPKAPES	RRVYLTSP	NA	5	88.74	928.486	9	NA	465.25	2	13.14	N	Y	1.8	60	1.9	8190000	5693109	4205102	2855153	3110514	6983844	3516783	2439024	2727827	5489522	2682440	1764544	1938938	4827724	16389202	15310018	11882982	11852549	7513385	3467959	5852739	17412867	14414696	15705777	17377953
>TDP64|TDP64|generation3	HRRVYLTSPKAPES	HRRVYLTSPKAPES	R.RVYLTSPKAPES	XXHRRVYL	NA	2	113.92	1346.72	12	0.2	449.914	3	17.85	N	Y	2.07	14.25	1.6	8130000	7092099	8219063	11441607	6785569	7505689	11571351	9317747	10342024	10857280	10086412	10938112	11997849	7269121	5030914	6643295	7842768	5197634	4618034	13987434	10292749	4921028	4485567	6458780	2633292
>TDP64|TDP64|generation3	HRRVYLTSPKAPES	HRRVYLTSPKAPES	S.PKAPES	YLTSPKAP	NA	8	38.62	627.323	6	0.6	314.669	2	12.89	N	Y	1.21	60	1.2	4290000	7121244	8038540	6959436	8257806	7505689	7385245	7541868	NA	7387009	6575250	6387445	6084624	3258255	2845687	NA	NA	3099150	2698177	4924502	4218009	383750	352405	347901	428489
>TDP64|TDP64|generation3	HRRVYLTSPKAPES	HRRVYLTSPKAPES	HRRVYLTSPKAPES	NA	NA		100.61	1639.88	14	2.3	820.949	2	14.37	Y	Y	1.19	5.42	2.3	9870000000	10783876330	13379869186	11756513410	13504722222	14767109929	13386464803	14049679487	17315773810	13799907407	12757947761	12176388889	12533467742	8177760678	5275529204	6437370302	5985502008	6761781915	6807708333	11028109177	9929475138	5384739853	5327170139	6467603663	6525598706
>TDP200|TDP200|GenScript	WHSVQPQEYEGDNN	WHSVQPQEYEGDNN	WHSVQPQEYEGDNN	NA	NA		129.99	1701.7	14	4.3	851.862	2	18.6	Y	Y	1.14	13.9	2.4	4470000000	5003330009	7295214390	6780988985	7781819444	7039359169	7385244565	7148476923	7649776786	6889806713	8570723881	9060058851	9137647849	3854836683	1638920201	238155842	2799102410	2457946587	2459492187	766418908	476291897	1902166451	1629487337	2091162440	1986051780
>TDP200|TDP200|GenScript	WHSVQPQEYEGDNN	WHSVQPQEYEGDNN	WHSVQPQEYEGD.N	NA	YEGDNNXX	12	90.72	1473.62	12	3.2	737.818	2	18.66	N	Y	2.58	60	1.6	36500000	42358289	58298001	71063925	65199028	62288336	80999457	78228615	84088244	58649606	65207289	65112724	67487903	20100220	10518443	11370598	18484639	13504133	13075781	NA	NA	6331091	6876078	9088174	18353246
>TDP200|TDP200|GenScript	WHSVQPQEYEGDNN	WHSVQPQEYEGDNN	WHSVQPQEYEG.D	NA	EYEGDNNX	11	82.06	1358.59	11	3.1	680.304	2	19.38	N	Y	0.46	60	1.4	543000	981236	1327368	2319812	NA	NA	1633602	1099247	2182262	456553	575093	443198	292913	743433	NA	371559	867018	383751	318592	NA	NA	NA	NA	398821	828113
>TDP200|TDP200|GenScript	WHSVQPQEYEGDNN	WHSVQPQEYEGDNN	H.SVQPQEYEGDNN	XXWHSVQP	NA	2	44.99	1378.56	12	0.3	690.289	2	13.47	N	Y	0.86	60	2.3	233000	481110	658350	658718	253490	223172	NA	270878	NA	580408	709865	761540	851633	310688	469225	480099	565485	161272	215854	NA	NA	NA	667911	432350	492966
>TDP200|TDP200|GenScript	WHSVQPQEYEGDNN	WHSVQPQEYEGDNN	WHSVQPQEYE.G	NA	QEYEGDNN	10	66.55	1301.57	10	2.1	651.793	2	19.59	N	Y	0.49	60	1	190000	NA	439624	310708	NA	315328	307481	383642	311064	709275	1062072	998877	1001606	388248	516541	544697	362357	534408	611960	647032	460861	480740	481904	676483	652975
>TDP178|TDP178|GenScript	YWLSTHLAGKRRDW	YWMSTHLAGKRRDW	YWLSTHLAGKRRDW	NA	NA		93.31	1787.92	14	3.3	894.971	2	25.61	Y	Y	0.44	3.97	2.2	5950000000	4906177970	6275795785	6466082375	5767180556	5573751266	7963812112	9846015385	5550535714	7173922454	12430820896	9772068032	8559180108	4726764028	2829379650	4816836193	4075422691	3439182181	6143541667	10611954114	5671102670	2763346287	1844364788	4182324879	3315997168
>TDP178|TDP178|GenScript	YWLSTHLAGKRRDW	YWMSTHLAGKRRDW	YWLSTHLAG.K	NA	HLAGKRRD	9	50.4	1046.52	9	2.3	524.268	2	33.15	N	Y	1.24	19.32	1.5	6940000	NA	16459363	9678130	9353681	NA	8871369	9149151	9025551	9781699	7709290	8090075	8205672	8746808	6025682	6679107	7112185	9190583	622614	448675	558101	6652851	NA	7049953	7571822
>TDP178|TDP178|GenScript	YWLSTHLAGKRRDW	YWMSTHLAGKRRDW	L.STHLAGKRRDW	XYWMSTHL	NA	3	84.68	1325.7	11	0.8	442.905	3	9.28	N	Y	0.69	60	2.3	605000	562805	347902	302702	597874	NA	625080	746319	843254	2151162	2802387	2796442	3267272	311643	496808	528240	538333	586902	528312	383042	639562	542259	868463	NA	NA
>TDP178|TDP178|GenScript	YWLSTHLAGKRRDW	YWMSTHLAGKRRDW	W.LSTHLAGKRRDW	XXYWMSTH	NA	2	53.63	1438.78	12	1.1	360.702	4	12.81	N	Y	0.46	60	2.1	1330000	NA	3153826	NA	3221208	2453783	2212170	6136900	3830818	2912186	NA	786306	4402782	628080	673904	487066	581232	595137	480227	607242	1291639	NA	1754833	2011751	NA
>TDP178|TDP178|GenScript	YWLSTHLAGKRRDW	YWMSTHLAGKRRDW	YWLSTH.L	NA	MSTHLAGK	6	72.07	805.376	6	0.8	403.695	2	23.88	N	Y	0.49	60	2.4	406000	704470	600955	531284	290669	418097	704389	558321	478040	868582	NA	NA	602035	579247	532370	465284	476249	642273	462743	293742	463665	1182939	1978663	1349991	2961345
>TDP178|TDP178|GenScript	YWLSTHLAGKRRDW	YWMSTHLAGKRRDW	W.LSTHLAGKRRD.W	XXYWMSTH	KRRDWXXX	2 ; 13	51.46	1252.7	11	2.7	418.573	3	8.58	N	Y	0.98	22.58	2.4	337000	583411	594360	344298	594376	489646	NA	508036	NA	699128	497233	513885	635243	NA	370184	NA	382016	304119	557391	637624	481337	NA	1074387	1067640	NA
>TDP178|TDP178|GenScript	YWLSTHLAGKRRDW	YWMSTHLAGKRRDW	YWLSTHLAGKRRD.W	NA	KRRDWXXX	13	88.78	1601.84	13	1.4	401.469	4	20.14	N	Y	0.86	3.65	2.3	101000000	54890902	102154239	143807352	108259167	131016464	156553571	148364615	167227679	128866782	185371891	109381121	169255376	105549100	97845982	68581720	87493956	52656405	45765234	104154364	116045695	45424870	39752328	57087852	72526355
>TDP159|TDP159|GenScript	REANYHEQSIGGWE	REANYHEQSIGGWE	REANYHEQSIGGWE	NA	NA		116.23	1674.74	14	2.3	838.379	2	20.36	Y	Y	0.54	3.25	1.8	6410000000	6091432846	7942969961	9037819684	9065875000	9282183384	10153293219	10014611538	10757127976	8564060185	11122313433	10525353107	9962500000	4855258585	4068762091	2596435866	5254918675	3847220745	6486002604	2254173259	2754823895	3236522021	2999331087	3732327899	3892306837
>TDP159|TDP159|GenScript	REANYHEQSIGGWE	REANYHEQSIGGWE	REANYHEQSIGG.W	NA	SIGGWEXX	12	83.12	1359.62	12	6.7	680.82	2	9.86	N	Y	1.82	37.55	3	4400000	6062287	5532470	4492668	4405639	4385721	3720983	3225806	3403854	2851304	2431643	2001881	2238884	7489397	4223685	2972471	2737487	10783876	4420859	1549022	6236195	4419461	3402226	5973489	5302049
>TDP103|TDP103|generation1aar	GDQPVSRGLYFITH	GDQPVSRGLYFITH	Q.PVSRGLYFITH	XGDQPVSR	NA	3	82.61	1288.69	11	1.5	645.355	2	33.62	N	Y	2.27	8.74	1.6	46400000	57902615	55218508	63926042	50476667	61733181	58991201	54849949	59419196	57127558	35765871	47054520	50348118	33775712	23564574	30261908	29135311	40803856	44623698	62885654	53481929	40503843	37782618	35470350	39011731
>TDP103|TDP103|generation1aar	GDQPVSRGLYFITH	GDQPVSRGLYFITH	GDQPVSRGLYFITH	NA	NA		127.64	1588.8	14	2.2	795.409	2	34.83	Y	Y	3.17	34.46	1.9	14500000000	11852548759	11149890988	12176388889	11622916667	10670069656	12138574017	12476115385	12097321429	11060219907	11122313433	10938112053	11569354839	16245383166	13127669271	15399550654	12587158635	17487367021	16292838542	24044514768	20484587937	19210934801	19159906046	16764593398	14274747168
>TDP103|TDP103|generation1aar	GDQPVSRGLYFITH	GDQPVSRGLYFITH	D.QPVSRGLYFITH	XXGDQPVS	NA	2	88.43	1416.75	12	5	709.386	2	30.96	N	Y	1.01	1.71	2.5	108000000	115610926	105339922	95416703	96525556	105701418	102894268	111835449	105317857	90714097	77529067	99474906	95768548	122069828	90507533	110124694	97704518	108810284	116229167	147966245	112009323	120186636	106543403	157057770	89549656
>TDP103|TDP103|generation1aar	GDQPVSRGLYFITH	GDQPVSRGLYFITH	P.VSRGLYFITH	GDQPVSRG	NA	4	107.23	1191.64	10	1.8	398.221	3	32.41	N	Y	1.08	3.45	1.4	5080000	5246210	5574945	5731300	4339222	7217009	3516783	4495897	4245923	1978663	4754244	4550667	4070699	4974575	4133993	4413941	3327235	5809692	4057643	NA	2179641	4523560	4521380	3397036	4078499
>TDP103|TDP103|generation1aar	GDQPVSRGLYFITH	GDQPVSRGLYFITH	GDQPVSRGL.Y	NA	SRGLYFIT	9	91.92	927.477	9	2.1	464.747	2	15.66	N	Y	0.37	60	2.7	2710000	3371176	3429919	3526954	2734153	4918669	4549129	4282342	4554286	12176389	8178172	9916534	NA	665418	458865	443107	679161	425060	571140	307310	7326015	695325	495839	450117	573783
>TDP103|TDP103|generation1aar	GDQPVSRGLYFITH	GDQPVSRGLYFITH	GDQPVSRGLY.F	NA	RGLYFITH	10	102.01	1090.54	10	3	546.279	2	18.81	N	Y	0.53	60	3.7	981000	620089	630716	496978	401986	1032587	NA	1494886	NA	NA	1788294	3921210	3470806	618134	297480	393538	561418	361313	628716	3329241	551777	1627725	2614342	1791164	2704222
>TDP103|TDP103|generation1aar	GDQPVSRGLYFITH	GDQPVSRGLYFITH	G.DQPVSRGLYFITH	XXXGDQPV	NA	1	97.13	1531.78	13	1.5	766.898	2	34.14	N	Y	0.63	3.39	2.3	35800000	103952682	50970930	19629179	23799306	2420474	37550168	25289423	22771429	22729259	21154204	20431568	20674866	26616729	NA	23905116	20685191	27591179	38604688	44043078	42482815	41734100	48974152	44911463	32805320
>TDP103|TDP103|generation1aar	GDQPVSRGLYFITH	GDQPVSRGLYFITH	L.YFITH	SRGLYFIT	NA	9	65.6	679.333	5	0.6	340.674	2	21	N	Y	0.48	60	1.7	373000	467856	560475	423665	535196	598654	555422	392962	625072	1258227	1243082	960696	1071237	655434	542577	520767	483769	701617	542584	5363776	469913	287513	483425	531104	542674
>TDP97|TDP97|generation1aar	PPNRDEGWALQHTF	PPNRDEGWALQHTF	P.NRDEGWALQHTF	XXPPNRDE	NA	2	120.45	1472.68	12	2.3	737.349	2	30.81	Y	Y	1.37	5.3	2.5	7080000000	4653582668	5150187742	5437387452	5357611111	5895740881	6114664855	5125323077	6416324405	5124230324	5964613184	6015961629	6138185484	9132291667	7607525112	8577191585	8775802209	11075332447	10481380208	6485083070	10080839088	338793826	5667392770	8999939614	6809320388
>TDP97|TDP97|generation1aar	PPNRDEGWALQHTF	PPNRDEGWALQHTF	PPNRDEGWALQHTF	NA	NA		134.79	1666.79	14	4.2	834.403	2	29.01	N	Y	1.24	27	3.2	5860000000	1292122119	1125608043	1354098420	NA	378615375	6171387164	5473755128	4589866071	NA	4841477612	4891193503	5109798387	8746807998	8398446801	8953227124	8467724900	8869981161	9319088542	9883682753	10292748619	6974610320	5935989583	8258768116	3972103560
>TDP97|TDP97|generation1aar	PPNRDEGWALQHTF	PPNRDEGWALQHTF	R.DEGWALQHTF	PPNRDEGW	NA	4	78.28	1202.54	10	2.4	602.277	2	36.24	N	Y	1.28	19.64	1.8	30700000	34197518	35998219	37788793	29555417	36085043	37890502	29785321	45187054	30846852	30531841	32917526	28709140	58281459	621069	463953	360432	58874136	51888021	NA	NA	54983020	56047202	54087872	NA
>TDP97|TDP97|generation1aar	PPNRDEGWALQHTF	PPNRDEGWALQHTF	D.EGWALQHTF	PNRDEGWA	NA	5	82.35	1087.51	9	1.8	544.763	2	36.37	N	Y	1.69	29.22	2.8	17900000	10006660	9949950	5395400	8457056	6606339	6386932	7890300	7981860	8898911	7327642	8626662	10316008	26066039	25276879	NA	25350361	29534220	40265104	23350923	22200046	27065652	23009794	24970421	19417203
>TDP97|TDP97|generation1aar	PPNRDEGWALQHTF	PPNRDEGWALQHTF	W.ALQHTF	DEGWALQH	NA	8	67.92	715.365	6	1.2	358.69	2	17.08	N	Y	1.39	29.04	1.5	41700000	25745290	18264583	13436015	14279583	4174762	16562914	12363718	13757738	16133715	13194117	10525353	11355108	58373241	58544513	82996415	47531928	61691545	44104818	36760364	58729213	70976360	60344751	78617120	86180461
>TDP97|TDP97|generation1aar	PPNRDEGWALQHTF	PPNRDEGWALQHTF	P.PNRDEGWALQHTF	XXXPPNRD	NA	1	104.35	1569.73	13	1	524.252	3	28.25	N	Y	0.33	11.14	3.3	33100000	13309829	4045818	7988131	9774319	27979787	8791958	2068113	6641667	1877193	6793335	10308655	9694691	39833312	27967643	20771487	28079046	31477261	24594922	NA	9757929	31797409	29993311	37146810	51956533
>TDP97|TDP97|generation1aar	PPNRDEGWALQHTF	PPNRDEGWALQHTF	N.RDEGWALQHTF	XPPNRDEG	NA	3	98.06	1358.64	11	2.9	680.328	2	28.42	N	Y	1.49	41.92	1.5	8620000	1593293	1348606	1994409	1649347	2142896	2359648	3135888	2265283	1796017	3478449	3560046	2281734	NA	3310456	3330600	NA	10589572	11207813	9086052	10393658	23374881	41632506	26823349	23141050
>TDP97|TDP97|generation1aar	PPNRDEGWALQHTF	PPNRDEGWALQHTF	PPNRDEGWALQ.H	NA	WALQHTFX	11	66.17	1281.61	11	2.7	641.814	2	23.84	Y	Y	0.4	60	1.1	1060000	482542	451865	402143	435718	298472	646379	401374	617158	680727	464347	543812	372321	506009	546272	379650	706569	421767	507362	492132	394935	3586672	7484898	2982333	8839704
>TDP97|TDP97|generation1aar	PPNRDEGWALQHTF	PPNRDEGWALQHTF	A.LQHTF	EGWALQHT	NA	9	40.01	644.328	5	2.5	323.172	2	12.9	N	Y	0.49	60	3	479000	685636	491512	586671	356436	480105	642639	337334	794628	703810	400499	438477	521202	NA	507168	838022	521971	NA	360103	5502495	NA	732476	580169	671466	939828
>TDP71|TDP71|generation3	FYAWKFGIFYLNGD	FYAWKFGIFYLNGD	FYAWKFGIF.Y	NA	FGIFYLNG	9	81.16	1177.6	9	1.4	589.806	2	56	N	Y	0.59	8.75	2	4840000	686003	10587087	631473	520492	1898628	2609226	15173654	7376994	8736559	10588006	8048799	9266196	366713	469081	4404988	705845	1603009	2625534	15374618	NA	6056649	7547570	3705857	5435043
>TDP71|TDP71|generation3	FYAWKFGIFYLNGD	FYAWKFGIFYLNGD	F.YAWKFGIFYLNGD	XXXFYAWK	NA	1	82.8	1592.77	13	4.4	797.394	2	56.83	N	Y	0.98	5.5	2.7	4410000	2419086	1401701	6214157	5822528	3830566	6976844	9284028	8574866	5702609	4710627	7171687	7980712	7333368	905075	1316124	2790300	2380225	3455742	NA	7305833	2526758	2963518	1579401	2225442
>TDP71|TDP71|generation3	FYAWKFGIFYLNGD	FYAWKFGIFYLNGD	FYAWKFGIFYLNG.D	NA	YLNGDXXX	13	76.31	1624.81	13	4.3	813.415	2	65.63	N	Y	0.38	5.09	3.7	63400000	23510793	36741546	24352778	47266528	53183802	47419850	50354051	52658929	40486493	62917400	32195198	23460081	29278402	53244522	52197314	72178112	86853923	81256641	139874341	163473066	NA	79415125	76852426	80240038
>TDP71|TDP71|generation3	FYAWKFGIFYLNGD	FYAWKFGIFYLNGD	FYAWKFGIFYLNGD	NA	NA		96.76	1739.83	14	2.2	870.927	2	66.49	Y	Y	0.38	12.31	2.7	6800000000	NA	14229384690	14380735153	14168888889	NA	15088134058	15398448718	15299553571	10248460648	12103694030	9483136770	12212096774	1257411013	609091239	1351937296	2816706827	2166490470	3403854167	1047323576	1917276703	1419527202	1727972835	539114030	800627124
>TDP71|TDP71|generation3	FYAWKFGIFYLNGD	FYAWKFGIFYLNGD	A.WKFGIFYLNGD	XFYAWKFG	NA	3	78.62	1358.67	11	5.9	680.344	2	59.36	N	Y	0.63	13.07	2.4	1100000	822878	704036	601472	NA	1109199	966548	1007081	1411354	708260	824360	NA	NA	465334	1174152	11370598	NA	1447565	299913	NA	NA	653510	411475	2064692	520687
>TDP71|TDP71|generation3	FYAWKFGIFYLNGD	FYAWKFGIFYLNGD	FYAWKFGIFY.L	NA	GIFYLNGD	10	52.84	1340.66	10	9.3	671.343	2	59.73	N	Y	0.71	60	2.7	875000	342394	630613	678934	618161	694290	663120	474326	574103	354988	661112	583629	571124	348251	400361	378993	561559	1369844	2148164	1965177	1624640	3028325	4422894	1861752	3519922
>TDP71|TDP71|generation3	FYAWKFGIFYLNGD	FYAWKFGIFYLNGD	FYAWK.F	NA	YAWKFGIF	5	48.81	713.354	5	0.7	357.684	2	22.92	N	Y	0.32	60	1.2	647000	353057	586639	340853	693829	571616	387201	536826	438233	557771	537234	375661	546354	686692	649266	397558	621600	488328	2117031	546631	539986	2593003	3062004	2170574	4326756
>TDP71|TDP71|generation3	FYAWKFGIFYLNGD	FYAWKFGIFYLNGD	Y.AWKFGIFYLNGD	XXFYAWKF	NA	2	68.38	1429.7	12	2.4	715.861	2	53.95	N	Y	0.68	5.06	1.6	3940000	2623105	6052798	6119685	6984819	5762504	2314270	6822524	7234673	7011571	7393067	6655738	5227634	1413440	1524767	2068195	2015706	2623105	3974622	2866846	2613551	2611930	2820267	1447049	2243175
>TDP211|TDP211|GenScript	NPTSTYDAQRWKNI	NPTSTYDAQRWKNI	N.PTSTYDAQRWKNI	XXXNPTST	NA	1	107.18	1578.78	13	3.3	790.399	2	22.17	N	Y	2.12	7.17	3.1	205000000	249680740	218750242	277117816	24574167	313107143	365291667	NA	314293155	26483646	37619590	316792491	289233871	223029837	194061198	234574551	212133233	NA	335196615	315584256	306764273	79114983	76191963	85587661	NA
>TDP211|TDP211|GenScript	NPTSTYDAQRWKNI	NPTSTYDAQRWKNI	P.TSTYDAQRWKNI	XXNPTSTY	NA	2	133.19	1481.73	12	1.5	741.872	2	22.36	N	Y	1.83	22.82	2.2	52500000	48867476	68385998	65710512	57450417	74945859	68633993	62043385	72109524	68898067	75021095	73058333	74986559	55069095	39219931	35991973	27110803	22539273	56142839	70399565	53179201	31134963	29187520	32911544	32539331
>TDP211|TDP211|GenScript	NPTSTYDAQRWKNI	NPTSTYDAQRWKNI	NPTSTYDAQRWKNI	NA	NA		129.16	1692.82	14	2.9	847.421	2	22.54	Y	Y	3.03	31.28	2.5	12800000000	9200298094	13698437500	13540984195	15275833333	15877418946	16789803313	18882769231	19450595238	15727835648	18537189055	18677342279	16497043011	12849455611	10681519717	8577191585	10738694779	NA	15047526042	15952610759	14026392726	7797936097	6705967116	8091122182	10728226133
>TDP211|TDP211|GenScript	NPTSTYDAQRWKNI	NPTSTYDAQRWKNI	D.AQRWKNI	STYDAQRW	NA	7	63.67	914.509	7	0.5	458.262	2	11.77	N	Y	2.79	12.65	1.1	16300000	13892742	20813130	17109926	18596667	19763501	19172140	18320782	22297024	18264583	17119639	17335876	16818414	17346765	10110751	11370598	10914739	18361735	15773958	21848141	24520960	10599136	11818260	14117552	13476780
>TDP211|TDP211|GenScript	NPTSTYDAQRWKNI	NPTSTYDAQRWKNI	T.YDAQRWKNI	PTSTYDAQ	NA	5	91.58	1192.6	9	3.3	597.309	2	18.69	N	Y	1.82	10.79	2.6	3640000	2914561	4980285	5447884	3442597	4707710	5978531	4192424	4791488	2820863	3642012	4447478	4927688	5020466	1557382	2211447	3204004	2506523	1899102	4369628	5338102	1769677	NA	2223514	3599719
>TDP211|TDP211|GenScript	NPTSTYDAQRWKNI	NPTSTYDAQRWKNI	S.TYDAQRWKNI	NPTSTYDA	NA	4	44.53	1293.65	10	1	432.223	3	19.51	N	Y	0.62	15.88	3.8	2870000	2496807	4396243	NA	4084625	4763226	NA	4810610	NA	4738645	5168604	5871496	4542043	NA	2160765	1334031	NA	NA	2656667	NA	3370371	705986	513532	590614	1462940
>TDP211|TDP211|GenScript	NPTSTYDAQRWKNI	NPTSTYDAQRWKNI	NPTSTYDAQR.W	NA	DAQRWKNI	10	113.76	1151.52	10	4.5	576.77	2	8.92	N	Y	1.68	34.75	2	2500000	4196968	2442357	1700496	1594000	1754288	1486124	949758	1034202	1095875	700051	603660	505624	1367549	3987224	2166681	2464618	6645199	5313333	1699300	2835551	3615063	2659108	4191148	3058874
>TDP211|TDP211|GenScript	NPTSTYDAQRWKNI	NPTSTYDAQRWKNI	T.STYDAQRWKNI	XNPTSTYD	NA	3	88.13	1380.68	11	0.2	461.234	3	20.88	N	Y	0.72	10.22	2.4	3260000	2438516	3419300	3946830	578932	7916503	4980219	7283354	4898229	5915696	7011419	3931529	6223884	3854837	2804918	NA	293994	2351079	3912357	3375480	3844644	755188	615087	863818	680045
>TDP211|TDP211|GenScript	NPTSTYDAQRWKNI	NPTSTYDAQRWKNI	NPTSTYDAQ.R	NA	YDAQRWKN	9	65.19	995.42	9	0.8	498.717	2	10.98	N	Y	0.81	60	2.2	814000	650383	676733	296414	564277	718370	719239	927279	1110107	3784828	3751055	3983124	4638454	428578	460976	490357	556804	601056	480429	529448	705386	471283	563158	NA	NA
>TDP90|TDP90|generation1aar	NHQLAWGEDRNTFY	NHQLAWGEDRNTFY	N.HQLAWGEDRNTFY	XXXNHQLA	NA	1	84.79	1635.74	13	2.5	818.881	2	27.55	N	Y	0.9	7.89	2	11100000	10783876	6902313	4492668	1848597	14322986	12932686	13712487	7602336	5915696	6040943	16510358	9855376	11472728	NA	6652248	5518985	18264583	19613672	NA	9505656	10315231	23099326	26735115	19860518
>TDP90|TDP90|generation1aar	NHQLAWGEDRNTFY	NHQLAWGEDRNTFY	NHQLAWGEDRNTFY	NA	NA		113.98	1749.79	14	4.5	584.272	3	27.42	Y	Y	0.66	3.58	2.9	8290000000	9909507979	12211785368	12386326628	9176569444	12768553698	12932686335	10936270513	13164732143	7315980324	9552104478	9534731638	8816276882	7195695142	4427530692	6141913807	5175698795	8568809840	8011510417	7178674842	8143380525	4495169473	3106769812	5497021940	3564253641
>TDP90|TDP90|generation1aar	NHQLAWGEDRNTFY	NHQLAWGEDRNTFY	W.GEDRNTFY	QLAWGEDR	NA	6	73.48	1000.42	8	2.8	501.221	2	16.59	N	Y	1.3	11.7	2.3	5860000	5858268	6233320	5920244	7527222	5829122	6023909	5428796	4720327	6331722	5986422	6160427	6438132	10279564	5471221	8371267	5536589	7004662	5780326	NA	NA	4637122	4476614	7341127	7704817
>TDP90|TDP90|generation1aar	NHQLAWGEDRNTFY	NHQLAWGEDRNTFY	D.RNTFY	WGEDRNTF	NA	9	51.96	699.334	5	2.6	350.675	2	14.91	N	Y	1.69	21.79	1.7	2660000	2992283	4003342	3799873	4726653	3952700	4651229	4113746	4696607	3216596	3042280	2744847	2645954	4662517	1361690	NA	1513980	1233831	1805703	5028540	2896097	NA	1602628	NA	2030383
>TDP90|TDP90|generation1aar	NHQLAWGEDRNTFY	NHQLAWGEDRNTFY	NHQLAWGED.R	NA	WGEDRNTF	9	73.36	1068.46	9	1.9	535.24	2	20.03	N	Y	1.15	13.38	1.5	1250000	NA	NA	936322	1261917	NA	NA	1944476	1743437	567108	528201	497006	1853239	NA	2495073	1441470	2772696	2380225	4088776	NA	NA	1722360	1727973	2302926	2172244
>TDP90|TDP90|generation1aar	NHQLAWGEDRNTFY	NHQLAWGEDRNTFY	H.QLAWGEDRNTFY	XXNHQLAW	NA	2	84.64	1498.68	12	3.6	750.352	2	32.4	N	Y	0.8	11.09	1.4	925000	1943041	NA	1920930	NA	1265752	NA	1719681	1209732	1562637	NA	1331148	1371183	459463	690630	494659	404489	1340698	389083	460588	671867	645870	7458038	437042	369225
>TDP90|TDP90|generation1aar	NHQLAWGEDRNTFY	NHQLAWGEDRNTFY	G.EDRNTFY	LAWGEDRN	NA	7	44.3	943.404	7	3.7	472.711	2	16.85	N	Y	0.33	60	0.6	52000	303114	327063	342199	NA	336424	421863	513989	392338	698629	451122	332500	472756	522779	535609	555312	307125	533483	548103	317799	636295	616503	703562	522870	504411
>TDP62|TDP62|generation3	DKQFTKGPKYEHSS	DKQFTKGPKYEHSS	D.KQFTKGPKYEHSS	XXXDKQFT	NA	1	123.56	1535.77	13	3.4	768.891	2	7.89	N	Y	1.37	9.13	2.8	58600000	43524113	45767648	49650275	55347222	66729572	56722308	53501179	54556548	37746806	40890858	17851824	43170833	2808524	50716834	85055658	74378665	112696365	99936328	80919040	78810163	49778087	59001767	66793669	55946369
>TDP62|TDP62|generation3	DKQFTKGPKYEHSS	DKQFTKGPKYEHSS	DKQFTKGPKYEHSS	NA	NA		131.66	1650.8	14	1	826.408	2	9.35	Y	Y	1.07	3.03	2.5	8270000000	6693775488	7974826793	7284839559	8988388889	9537554458	9370525362	9542542308	9333913690	7011570602	7207695274	NA	7380819892	2680029313	7525986793	6204586397	3714532129	13601285461	14113541667	12600250527	9848747698	6794803541	8407080270	10323460145	6844785599
>TDP62|TDP62|generation3	DKQFTKGPKYEHSS	DKQFTKGPKYEHSS	DKQFTKGPKYEH.S	NA	KYEHSSXX	12	109.39	1476.74	12	2.6	370.19	4	9.23	N	Y	1.6	7.59	2	16700000	12921221	15822226	15640362	17268333	15655357	16449469	18770372	18383185	16641065	16683470	16716737	NA	4249499	9050753	10296211	12147048	30505740	27915755	28206065	21796409	15425529	12982179	22588084	13122128
>TDP62|TDP62|generation3	DKQFTKGPKYEHSS	DKQFTKGPKYEHSS	DKQFTKGPK.Y	NA	KGPKYEHS	9	118.75	1047.57	9	0.8	524.793	2	7.21	N	Y	1	15.97	2.8	6340000	1068672	2123789	1375092	3088375	3042247	2904182	1978195	1387634	2151162	1766485	2136028	1210497	2817702	12638439	12534518	10298584	13795590	6579401	6126727	1311821	9094438	13519373	14558726	11082878
>TDP62|TDP62|generation3	DKQFTKGPKYEHSS	DKQFTKGPKYEHSS	DKQFTKGPKYEHS.S	NA	YEHSSXXX	13	119.49	1563.77	13	3.3	782.889	2	9.17	N	Y	0.78	9.03	2.8	44800000	30797196	17308878	21098743	36418472	19097315	14407466	37877936	20043601	14814606	13521244	16716737	20353495	12941237	62295275	70999091	45947530	124354610	132833333	108662711	86681089	33690112	30172375	47734974	44686165
>TDP62|TDP62|generation3	DKQFTKGPKYEHSS	DKQFTKGPKYEHSS	Q.FTKGPKYEHSS	XDKQFTKG	NA	3	81.93	1279.62	11	2.7	427.546	3	8.24	N	Y	0.55	15.49	2.5	1480000	1058957	695541	1091676	1317264	1365680	1102682	1225132	1340193	1095875	817817	810039	916978	NA	5976759	NA	994650	5974850	2262318	7328953	NA	400307	512804	508292	298598
>TDP62|TDP62|generation3	DKQFTKGPKYEHSS	DKQFTKGPKYEHSS	DKQFTKGPKYE.H	NA	PKYEHSSX	11	81.8	1339.68	11	0.3	447.566	3	10.82	N	Y	0.74	16.86	1.8	1010000	990951	1454795	1364595	1649347	2142896	1724358	1348769	1648557	2364249	1013003	1393061	1585430	837968	304980	483447	403682	1719591	NA	2231054	2119095	228071	505760	342216	639530
>TDP62|TDP62|generation3	DKQFTKGPKYEHSS	DKQFTKGPKYEHSS	K.QFTKGPKYEHSS	XXDKQFTK	NA	2	45.29	1407.68	12	1.1	470.234	3	8.93	N	Y	0.44	60	2.7	827000	1272692	NA	1133664	NA	342492	1372680	374652	509994	324704	NA	NA	719871	NA	812937	884579	NA	2477377	904927	10045521	1180639	442970	521154	703627	340115
>TDP172|TDP172|GenScript	FDWWGNRSPLEKLV	FDWWGNRSPLEKMV	FDWWGNRSPLEKLV	NA	NA		119.17	1745.89	14	3.3	873.955	2	49.13	Y	Y	0.78	2.85	3.1	15200000000	18556039450	19857424903	19104334291	23910000000	22539273050	22008255694	23491064103	NA	23033668981	22898880597	NA	22817338710	7856524288	7762447917	7905699551	NA	13115525266	14217317708	13062645042	12714571823	10788406736	10206678922	7385244565	8954965615
>TDP172|TDP172|GenScript	FDWWGNRSPLEKLV	FDWWGNRSPLEKMV	W.GNRSPLEKLV	FDWWGNRS	NA	4	108.56	1111.63	10	0.7	371.553	3	27.47	N	Y	2.98	60	1.2	60900000	61108633	33980620	35269540	24242083	49075659	35054387	28324154	29413095	26889525	21263246	24249588	19603629	51397822	83169085	99380821	83532962	69658012	77105599	59764491	79011982	97474201	79415125	122646236	112602043
>TDP172|TDP172|GenScript	FDWWGNRSPLEKLV	FDWWGNRSPLEKMV	D.WWGNRSPLEKLV	XXFDWWGN	NA	2	95.44	1483.79	12	1.7	742.903	2	37.78	N	Y	1.59	1.54	2.4	27700000	31865869	20494562	31805568	23577917	32532054	37323279	36529167	41273214	34499769	33148856	32195198	29137634	28544148	18019968	17637857	23237831	27979787	26151562	29940045	23209139	26592476	25695762	20029277	23141050
>TDP172|TDP172|GenScript	FDWWGNRSPLEKLV	FDWWGNRSPLEKMV	W.WGNRSPLEKLV	XFDWWGNR	NA	3	71.42	1297.71	11	0.9	649.865	2	48	N	Y	1.38	60	2.5	5130000	NA	8813723	9930055	13615417	10014987	10028504	10700236	12453125	14916076	14393582	12898717	14890188	445747	413018	680507	482682	616870	346257	687393	602485	744779	344764	570701	460785
>TDP172|TDP172|GenScript	FDWWGNRSPLEKLV	FDWWGNRSPLEKMV	F.DWWGNRSPLEKLV	XXXFDWWG	NA	1	83.02	1598.82	13	5	800.422	2	44.1	N	Y	0.53	60	2.2	1400000	1836174	NA	2025899	2424208	1210237	2734015	2214229	2965030	2496160	2148133	2290812	NA	548550	481355	647934	412155	454888	3985000	352512	348071	NA	5846457	NA	2243175
>TDP172|TDP172|GenScript	FDWWGNRSPLEKLV	FDWWGNRSPLEKMV	R.SPLEKLV	WGNRSPLE	NA	7	77.43	784.469	7	0.3	393.242	2	28.68	N	Y	0.42	60	3.4	326000	493489	474275	287227	645038	538248	704786	603749	423509	707014	707126	332116	572895	461126	527918	534608	544089	468947	469141	4069072	630037	1220793	1351937	NA	1329945
>TDP99|TDP99|generation1aar	QPGLRHSAVEPNGW	QPGMRHSAVEPNGW	P.GLRHSAVEPNGW	XXQPGMRH	NA	2	120.41	1321.65	12	2.2	441.559	3	21.62	Y	Y	3.73	30.07	1.9	2290000000	1515571809	1571603682	2204346264	1660416667	2320545846	2575192805	2495223077	2834568452	2110574074	2660631841	2662295198	2153185484	3506065745	2274919085	1862271242	2649464859	1884749557	3185924479	3814754747	3390552486	1485771805	1289264706	1667635870	1711196400
>TDP99|TDP99|generation1aar	QPGLRHSAVEPNGW	QPGMRHSAVEPNGW	QPGLRHSAVEPNGW	NA	NA		129.89	1546.76	14	0.5	774.39	2	22.71	N	Y	2.35	26.95	2.1	1960000000	1360128546	1359224806	1889439655	1461166667	1787597518	2019314182	2214229487	2312723214	1694547454	1995473881	2074113701	1746115591	2643316583	2185226935	2157727737	1945288153	1603008644	2843463542	3086483386	2684187385	1381673143	1154966299	1429402174	2243174555
>TDP99|TDP99|generation1aar	QPGLRHSAVEPNGW	QPGMRHSAVEPNGW	G.LRHSAVEPNGW	XQPGMRHS	NA	3	101.32	1264.63	11	2.6	422.552	3	18.39	N	Y	0.66	19.04	2.4	1800000	1000666	952519	1049689	NA	1743185	1758392	1888277	1992500	NA	NA	1434337	1167648	647062	305943	534775	687323	886998	938135	2681888	1806276	2839054	6132961	3635270	9398281
>TDP99|TDP99|generation1aar	QPGLRHSAVEPNGW	QPGMRHSAVEPNGW	P.GLRHSAVEPNG.W	XXQPGMRH	EPNGWXXX	2 ; 13	117.46	1135.57	11	0.7	379.532	3	10.3	N	Y	1.24	60	2.2	1070000	325459	285650	229882	177111	471881	277939	NA	222970	674889	565389	608498	546441	823283	2274919	1038574	1117881	4847887	1867969	707464	2058550	2583540	1450423	1897046	1604801
>TDP99|TDP99|generation1aar	QPGLRHSAVEPNGW	QPGMRHSAVEPNGW	QPGLRHSAVEPNG.W	NA	EPNGWXXX	13	49.14	1360.68	13	3.8	681.352	2	12.03	Y	Y	0.55	60	1.1	428000	356851	421823	541055	566682	505789	693627	349818	592914	481531	572147	350013	324939	404758	591968	764606	663687	1000666	768980	335236	959647	861180	913229	1085287	1170352
>TDP96|TDP96|generation1aar	GQYPLFVKISTTHW	GQYPMFVKISTTHW	GQYPLFVKIS.T	NA	VKISTTHW	10	89.65	1150.64	10	2.3	576.328	2	39.13	N	Y	2.23	60	1.2	86100000	416328	691217	505933	551468	NA	78276786	76093064	77327976	288174537	264972761	280676083	312801075	464666	573115	357148	589885	17293063	19094792	NA	16448216	165611507	225621324	117352154	143634102
>TDP96|TDP96|generation1aar	GQYPLFVKISTTHW	GQYPMFVKISTTHW	GQYPLFVKISTTHW	NA	NA		143.62	1675.87	14	4.1	838.947	2	43.76	Y	Y	1.58	3.91	2.9	18900000000	12824069149	15078900194	17109925766	16161388889	15766388045	16109135611	16634820513	16841369048	16235185185	14502624378	15478460452	16497043011	22945456449	16389202009	18533180147	22445632530	26619658688	28434635417	30171242089	21493680939	21387543178	19786631944	16676358696	18175920307
>TDP96|TDP96|generation1aar	GQYPLFVKISTTHW	GQYPMFVKISTTHW	GQYPLFVK.I	NA	MFVKISTT	8	77.27	950.523	8	2.5	476.27	2	29.58	N	Y	1.59	60	2.3	28800000	373804	505729	607860	586017	29756282	28134265	27649769	NA	100049329	115584826	NA	91376478	678831	399173	652170	644642	6693775	9329466	11213067	7517743	66623143	86398642	64940741	44686165
>TDP96|TDP96|generation1aar	GQYPLFVKISTTHW	GQYPMFVKISTTHW	GQYPLFVKISTTH.W	NA	STTHWXXX	13	117.35	1489.79	13	1.5	745.905	2	37.84	N	Y	1.65	47.2	2.3	27900000	11269637	6615602	6056704	5512583	6828400	4469718	5350118	4411964	5590992	3118609	3694193	3128011	40200440	52510677	52824040	48588193	41386769	37878255	41153112	46721006	57254264	53987960	47734974	42646915
>TDP96|TDP96|generation1aar	GQYPLFVKISTTHW	GQYPMFVKISTTHW	K.ISTTHW	MFVKISTT	NA	8	57.42	743.36	6	1.6	372.688	2	17.62	N	Y	1.84	60	1.6	11900000	469214	354575	343359	571190	11214121	12365463	15286051	13046131	48198206	50813706	48911935	48205645	484527	692189	582731	435152	NA	NA	2566290	2865824	8810532	13340308	9794052	11969508
>TDP96|TDP96|generation1aar	GQYPLFVKISTTHW	GQYPMFVKISTTHW	F.VKISTTHW	YPMFVKIS	NA	6	104.65	970.524	8	1.2	486.27	2	19.02	N	Y	2.1	60	1.1	31800000	349498	403491	553295	579656	26092262	31537604	26525795	30124702	101469907	97919975	98855767	90090995	441116	478737	383345	696092	3895797	4680299	10739113	9071746	37570153	73147866	40058555	87953722
>TDP96|TDP96|generation1aar	GQYPLFVKISTTHW	GQYPMFVKISTTHW	Q.YPLFVKISTTHW	XXGQYPMF	NA	2	97.52	1490.79	12	2.6	746.405	2	42.55	N	Y	0.97	3.39	2.3	70800000	74807070	90898159	98250862	98960833	93154927	99944708	104642013	109468899	96700822	76111517	81726271	91055108	54610186	32615327	36708231	52109076	60914328	67869531	84155802	52573745	50913709	57837847	38205626	46459426
>TDP96|TDP96|generation1aar	GQYPLFVKISTTHW	GQYPMFVKISTTHW	Y.PLFVKISTTHW	XGQYPMFV	NA	3	96.01	1327.73	11	0.8	664.871	2	42.35	N	Y	0.85	4.41	1.5	35000000	41192465	47148110	54793750	54350972	51074215	55360973	61706192	59775000	54286400	40999900	43236500	50348118	24413966	18346122	19249438	26582671	21081992	26462891	33176806	21190953	18075313	19697100	14558726	14806725
>TDP96|TDP96|generation1aar	GQYPLFVKISTTHW	GQYPMFVKISTTHW	Y.PLFVKISTTH.W	XGQYPMFV	STTHWXXX	3 ; 13	90.38	1141.65	10	1.3	381.557	3	30.8	N	Y	1.01	60	1.6	1050000	1612724	551658	600328	349690	363789	632265	422633	288633	588186	642719	396671	569131	NA	2601072	1486236	2200552	3186587	NA	NA	829474	2498368	2730734	2744099	3005677
>TDP222|TDP222|GenScript	QNALDASHQTHVLL	QNALDASHQTHVLL	Q.NALDASHQTHVLL	XXXQNALD	NA	1	128.93	1417.73	13	3.9	709.876	2	28.3	N	Y	2.49	52.93	1.1	71000000	55862422	51926635	56998096	51472917	65286170	69201216	63729346	58944792	51851123	53866891	48499176	44349194	70488442	74689100	72789737	62671727	85590946	89143620	NA	98184749	81196956	69118913	78705354	72260366
>TDP222|TDP222|GenScript	QNALDASHQTHVLL	QNALDASHQTHVLL	QNALDASHQTHVLL	NA	NA		102.57	1545.79	14	2	773.904	2	27.99	Y	Y	2.98	60	2.5	2060000000	1476710993	1369843750	1459067289	1317263889	1654360436	1678980331	1629762821	1541815476	1308961806	1363028607	1300190678	1189072581	2294545645	2592918527	2873985907	2719882530	3167156472	3061393229	NA	2875915055	2346951641	1862271242	2726452295	2216575647
>TDP222|TDP222|GenScript	QNALDASHQTHVLL	QNALDASHQTHVLL	D.ASHQTHVLL	NALDASHQ	NA	5	106.09	1004.54	9	0.5	335.854	3	19.37	N	Y	1.81	24.78	1.8	13700000	6412035	5341329	10139993	6542042	8571586	11571351	9688659	12571726	7082600	6826047	7924972	8441344	21201602	13861514	16653002	16812219	18264583	15358854	23582120	27245511	15614799	14325163	19058696	20835811
>TDP222|TDP222|GenScript	QNALDASHQTHVLL	QNALDASHQTHVLL	N.ALDASHQTHVLL	XXQNALDA	NA	2	104.05	1303.69	12	1.6	652.852	2	25.2	N	Y	1.66	32	1.5	7870000	5780546	5564327	1899937	4206389	6384277	6284832	5743509	6274003	1349550	2344409	1651036	1221210	6663361	10926135	10385743	7253020	10298116	10688932	19304971	7225106	10504501	4906368	17029298	17555279
>TDP222|TDP222|GenScript	QNALDASHQTHVLL	QNALDASHQTHVLL	A.SHQTHVLL	ALDASHQT	NA	6	92.24	933.503	8	3	312.176	3	17.18	N	Y	0.34	60	1.4	600000	509077	NA	895384	411783	568341	839490	645043	575165	455593	707684	632005	618532	358781	523466	450847	353572	510676	324475	13062645	523624	397508	636488	704861	361045
>TDP76|TDP76|generation1aar	DDRQKEYSWLNLIQ	DDRQKEYSWMNLIQ	D.DRQKEYSWLNLIQ	XXXDDRQK	NA	1	64.05	1691.86	13	2.7	564.963	3	49.17	N	Y	0.41	9.37	4	209000000	143785018	169903101	106018558	321013889	189862842	146343556	139372821	154181548	107558102	71204614	153752707	113551075	73517242	864306176	949042075	128512249	146699579	33519661	116754615	156409415	21482178	114601307	143822564	210131371
>TDP76|TDP76|generation1aar	DDRQKEYSWLNLIQ	DDRQKEYSWMNLIQ	DDRQKEYSWLNLIQ	NA	NA		92.67	1806.89	14	3.4	904.455	2	48.98	Y	Y	0.99	4.42	2.8	7520000000	9909507979	9334051599	7589249282	8800208333	10137121327	8531035197	9396425641	9025550595	9243908565	11994651741	10040361347	9983924731	6167738693	5030914249	6150867034	5941490964	7247542110	8644544271	1942057	2583278085	6870511658	6168773489	5549962762	6170946602
>TDP76|TDP76|generation1aar	DDRQKEYSWLNLIQ	DDRQKEYSWMNLIQ	Q.KEYSWLNLIQ	DDRQKEYS	NA	4	87.14	1292.68	10	2.5	647.347	2	44.83	N	Y	0.82	60	0.7	938000	2030478	3196302	2267328	2125333	2054072	2495782	1933236	2478765	1877193	NA	1929648	1874664	646702	484684	422489	683733	394986	464524	411852	488080	423999	546398	576095	480315
>TDP76|TDP76|generation1aar	DDRQKEYSWLNLIQ	DDRQKEYSWMNLIQ	D.RQKEYSWLNLIQ	XXDDRQKE	NA	2	77.72	1576.84	12	2.8	789.428	2	45.55	N	Y	0.81	1.12	2.7	42000000	44107026	43750048	55213625	33983194	43413083	53886193	51478026	59893601	51749653	45688719	46641761	55597177	38364803	23483036	26770149	26934759	42455441	54897526	53290968	38143715	39462856	32410682	31235085	34667243
>TDP128|TDP128|GenScript	EGADIWYRKHSHQL	EGADIWYRKHSHQL	EGADIWYRKHSHQL	NA	NA		131.72	1738.85	14	2.7	870.437	2	18.54	Y	Y	1.37	7.56	2.8	6490000000	1981901596	6934170300	8470987787	8202458333	8127462006	5660886387	9171630769	10994330357	10349930556	10108220149	10422163371	10187459677	2918662060	3449070871	5058573325	2763893574	4799310727	4607656250	9028252901	8355290055	3605599093	3142582721	4376441224	3626317759
>TDP128|TDP128|GenScript	EGADIWYRKHSHQL	EGADIWYRKHSHQL	D.IWYRKHSHQL	EGADIWYR	NA	4	76.06	1366.73	10	2.9	684.372	2	12.62	N	Y	0.95	4.83	2.4	29600000	18556039	30794937	35899353	31990694	36751228	48440851	45296167	30480506	46270278	49396157	46744951	47134409	23312584	17367662	19159906	14699689	23899402	22415625	41615506	35116436	14763083	15041422	20823390	17998594
>TDP128|TDP128|GenScript	EGADIWYRKHSHQL	EGADIWYRKHSHQL	A.DIWYRKHSHQL	XEGADIWY	NA	3	65.28	1481.75	11	4.4	494.923	3	17.05	N	Y	0.4	12.92	4.4	3710000	NA	2123789	254025	779289	4585576	7453311	6406654	5787738	5296729	5332168	6284255	6159610	3322502	NA	1907037	2605454	4673013	7004883	7352073	8203926	NA	2506904	4623498	NA
>TDP128|TDP128|GenScript	EGADIWYRKHSHQL	EGADIWYRKHSHQL	G.ADIWYRKHSHQL	XXEGADIW	NA	2	72.16	1552.79	12	2.3	518.605	3	15.25	N	Y	0.47	9.26	2.8	1320000	572818	349754	388205	2855917	1931938	3448716	NA	3901979	1430726	2682440	2177303	2806640	1615360	NA	1969710	448913	990951	655865	NA	NA	945405	1351937	1332344	2030383
>TDP128|TDP128|GenScript	EGADIWYRKHSHQL	EGADIWYRKHSHQL	W.YRKHSHQL	ADIWYRKH	NA	6	65.51	1067.56	8	1.9	356.862	3	5.79	N	Y	0.79	60	1.8	1330000	378567	683920	470146	437206	441963	508203	512858	544809	368952	659171	408350	546911	2937018	2495073	3124676	2587849	NA	2459492	NA	1866822	1930557	3509665	4499970	3502190
>TDP128|TDP128|GenScript	EGADIWYRKHSHQL	EGADIWYRKHSHQL	Y.RKHSHQL	DIWYRKHS	NA	7	68.18	904.499	7	1.9	302.508	3	6.22	N	Y	0.93	60	1.7	1430000	486912	356487	590788	525602	673918	516308	441562	542905	334831	370256	579070	441311	1385906	2658149	2130868	2235761	4605007	2615156	1410303	2088823	2346952	2551670	3697034	3936638
>TDP128|TDP128|GenScript	EGADIWYRKHSHQL	EGADIWYRKHSHQL	I.WYRKHSHQL	GADIWYRK	NA	5	45.98	1253.64	9	0.7	627.829	2	17.06	N	Y	0.33	60	1.1	221000	485397	477116	393984	294152	554240	613681	559972	356560	1308962	1232178	1620079	1414032	524550	479668	614547	404425	494819	300875	377360	517577	489171	420321	593026	656773
>TDP236|TDP236|GenScript	AWHANENYPYQSKL	AWHANENYPYQSKL	A.WHANENYPYQSKL	XXXAWHAN	NA	1	107.44	1648.76	13	0.9	825.39	2	23.72	N	Y	1.01	2.47	3.3	1730000000	1904179965	2017599322	2046892960	2069986111	2464886018	2348303571	1933235897	2621086310	1927928241	2333504975	2208260358	1863951613	1853992881	1394305246	1280311479	1135484940	1039526817	1774570312	2022976002	1927367634	944458765	802209150	935287842	1409742112
>TDP236|TDP236|GenScript	AWHANENYPYQSKL	AWHANENYPYQSKL	Y.PYQSKL	NENYPYQS	NA	8	74.85	734.396	6	3	368.207	2	12.51	N	Y	1.23	55.36	1.6	2630000	2302503	1465414	472360	783717	2287237	811129	422614	741257	393703	NA	NA	277450	2863593	4093224	3805122	3996203	4575861	3850091	NA	4056554	4182873	4709397	6282311	6676326
>TDP236|TDP236|GenScript	AWHANENYPYQSKL	AWHANENYPYQSKL	AWHANENYPYQSKL	NA	NA		140.39	1719.8	14	2.8	860.91	2	22.71	Y	Y	1.77	18.28	3.4	8610000000	10006660018	9620763081	10706824713	10958750000	12435460993	12025129400	12925705128	13520535714	11669039352	13194116915	13311475989	11783602151	8049266122	6392604167	5747971814	6029513052	5663963874	2314205729	2612529008	8900200276	4892637090	3966279616	4932319847	7598421319
>TDP236|TDP236|GenScript	AWHANENYPYQSKL	AWHANENYPYQSKL	W.HANENYPYQSKL	XXAWHANE	NA	2	124.74	1462.68	12	3.2	732.352	2	18.36	N	Y	0.55	6.7	4.2	4690000	4789596	2580403	4555649	5590069	4552267	7827679	3720355	5740298	3439830	NA	NA	2870914	4240320	2959841	5944943	3309631	4663298	6569023	8195943	3774008	4476242	6410511	7773477	8156998
>TDP91|TDP91|generation1aar	AETSIKVFLPYYGH	AETSIKVFMPYYGH	A.ETSIKVFLPYYGH	XXXAETSI	NA	1	131.55	1552.79	13	2.9	777.406	2	39.07	N	Y	1.16	9.18	1.1	603000000	NA	354672723	351645714	364184722	405262791	406131729	401258846	379523810	283101042	282419527	418950330	389930108	793912793	621321987	630307190	780755924	841336658	844736979	NA	799201657	783579016	1011714665	694407105	778461367
>TDP91|TDP91|generation1aar	AETSIKVFLPYYGH	AETSIKVFMPYYGH	AETSIKVFL.P	NA	KVFMPYYG	9	85.2	1006.57	9	1.6	504.293	2	39.7	N	Y	1	16.41	0.7	32800000	26036746	23149297	26872031	22803056	25426076	371859	445494	676381	50126134	NA	37767444	30744489	60667787	NA	50048540	69537450	56348183	53755990	63001253	NA	79304253	95799530	NA	NA
>TDP91|TDP91|generation1aar	AETSIKVFLPYYGH	AETSIKVFMPYYGH	E.TSIKVFLPYYGH	XXAETSIK	NA	2	122.28	1423.75	12	2.8	712.884	2	42.65	N	Y	1.8	12.12	1.4	88600000	74515614	67005535	75472617	67966389	70060499	78730564	79240192	76023363	61896644	43289789	63152119	71130108	130330193	82353702	89174142	102105622	106867243	99417448	153746176	93139284	105991364	121763889	85940600	101962480
>TDP91|TDP91|generation1aar	AETSIKVFLPYYGH	AETSIKVFMPYYGH	K.VFLPYYGH	TSIKVFMP	NA	6	93.26	994.491	8	1.6	498.254	2	33.69	N	Y	1.1	60	1.2	51400000	443437	699863	702124	522852	57625038	60012202	NA	60012202	129881481	114494403	54277801	164970430	366995	524329	393675	373800	10200964	13490885	33639201	14833667	118293934	183541156	104116948	84850516
>TDP91|TDP91|generation1aar	AETSIKVFLPYYGH	AETSIKVFMPYYGH	AETSIKVFLPY.Y	NA	FMPYYGHX	11	116.73	1266.69	11	1.6	634.351	2	45.22	N	Y	1.62	14.48	1.9	7510000	2963137	3483014	3065091	4151042	1576639	2121414	5383837	5076131	8158181	8112746	9524413	9105511	7342546	5104299	5631580	6786503	10589572	11207813	13640638	NA	11545488	15130954	9176409	11348867
>TDP91|TDP91|generation1aar	AETSIKVFLPYYGH	AETSIKVFMPYYGH	AETSIKVFLPYY.G	NA	MPYYGHXX	12	102.46	1429.75	12	0.9	715.883	2	47.97	N	Y	2.21	12.75	1.9	4640000	2516238	4587384	5216953	5811458	3708432	4900807	4507137	5799598	NA	3347598	3271115	3438669	6167739	3302302	3805122	4189851	6334313	6973750	7675749	6236195	4769611	4243830	3379389	3945505
>TDP91|TDP91|generation1aar	AETSIKVFLPYYGH	AETSIKVFMPYYGH	AETSIKVFLPYYGH	NA	NA		148.18	1623.83	14	2.8	812.924	2	40.34	Y	Y	0.56	3.15	3.7	18000000000	13115525266	12424164244	12491295498	12176388889	13434739108	12138574017	11914128205	12571726190	12074918981	NA	12382768362	12747715054	24230402010	19161504836	19607567402	24734206827	24968074025	24283593750	31558425633	23511866943	22712435233	23546987337	17558705717	20392495955
>TDP91|TDP91|generation1aar	AETSIKVFLPYYGH	AETSIKVFMPYYGH	AETSIKVFLPYYG.H	NA	PYYGHXXX	13	98.66	1486.77	13	4.1	744.396	2	45.33	N	Y	2.03	23.5	2.3	3310000	2176206	2357406	2004905	3221208	NA	2507126	2663819	2538065	2557042	2333505	2321769	2795927	3689629	2772303	2399465	3503279	4711874	5437865	5421576	6276558	4447852	3787215	3079391	4433151
>TDP91|TDP91|generation1aar	AETSIKVFLPYYGH	AETSIKVFMPYYGH	AETSIKVFLP.Y	NA	VFMPYYGH	10	83.66	1103.62	10	0.5	552.818	2	45.45	N	Y	0.57	60	0.7	1730000	558049	594833	624641	381108	596276	650387	353271	651430	417068	545507	530368	426541	NA	3025072	3187349	2420607	3342030	541248	473613	621584	6624460	7556524	4985261	6259610
>TDP91|TDP91|generation1aar	AETSIKVFLPYYGH	AETSIKVFMPYYGH	F.LPYYGH	IKVFMPYY	NA	8	72.32	748.354	6	2.9	375.185	2	17.6	N	Y	0.78	60	2.2	1890000	313882	336836	565332	352807	395760	432218	342812	625257	1978663	2398930	1754226	1178360	562037	556382	368290	697369	468917	299335	9548447	462347	5034590	7780354	6335252	7589555
>TDP91|TDP91|generation1aar	AETSIKVFLPYYGH	AETSIKVFMPYYGH	T.SIKVFLPYYGH	XAETSIKV	NA	3	99.03	1322.7	11	2.7	441.909	3	38	N	Y	0.42	16.74	3.5	1710000	2642535	3907771	NA	1339403	2487092	2722671	1910756	4506845	296170	444935	929740	427308	1514400	1834612	2068195	NA	1535002	1836836	2832166	2865824	3406865	NA	1085287	2429367
>TDP91|TDP91|generation1aar	AETSIKVFLPYYGH	AETSIKVFMPYYGH	L.PYYGH	KVFMPYYG	NA	9	49.78	635.27	5	2.7	318.643	2	39.2	N	Y	0.88	1.22	1.8	10800000	NA	11787028	11756513	12065694	12435461	13046131	12588513	12808929	12886678	NA	13001907	13497581	10922037	6351835	3903607	9682430	11463941	11104036	NA	10494567	8715897	8290688	7544067	9575607
>TDP73|TDP73|generation3	LYFKYIWYVQTADD	MYFKYIWYVQTADD	LYFKYIWYVQTADD	NA	NA		101.37	1823.88	14	2.6	912.948	2	52.03	Y	Y	0.37	9.37	3	1800000000	2613389849	3281253634	3117575431	3387250000	2953421986	3698294513	3821512821	3913839286	2739687500	3358502488	2971864407	3031599462	708555695	557722098	675073325	598550201	724754211	984834635	NA	NA	731529685	784302696	NA	792647451
>TDP87|TDP87|generation1aar	VHSDAYVTELPKTN	VHSDAYVTELPKTN	D.AYVTELPKTN	VHSDAYVT	NA	4	129.14	1134.59	10	1.2	568.304	2	22.78	N	Y	2.21	5.59	2.7	125000000	113667886	107251332	109167625	119550000	126575228	132730202	131505000	139949405	139013773	124308209	69962641	138189516	158782559	128830543	118182598	136434237	102981161	NA	159526108	161454880	92742444	83891738	101469907	167573119
>TDP87|TDP87|generation1aar	VHSDAYVTELPKTN	VHSDAYVTELPKTN	VHSDAYVTELPKT.N	NA	LPKTNXXX	13	131.43	1458.74	13	5.5	730.379	2	24.17	N	Y	2.11	3.53	2	18800000	23122185	11043702	22673276	16714861	19541439	19739363	17196808	29413095	17148414	17119639	NA	16604167	18264583	13290746	15130954	20333102	16807303	26359115	13178244	20080951	21766084	13967034	17470471	25712278
>TDP87|TDP87|generation1aar	VHSDAYVTELPKTN	VHSDAYVTELPKTN	Y.VTELPKTN	SDAYVTEL	NA	6	108.49	900.492	8	0.3	451.253	2	14.08	N	Y	1	22.37	2.4	11600000	33128845	9758809	5510866	4361361	12213399	1962592	4035068	3866399	3815269	1040263	NA	3245847	5828146	19243043	17548325	11882982	12726917	7534141	10958750	10090930	NA	19607567	18793992	18087257
>TDP87|TDP87|generation1aar	VHSDAYVTELPKTN	VHSDAYVTELPKTN	V.TELPKTN	DAYVTELP	NA	7	81.09	801.423	7	0.5	401.719	2	20.77	N	Y	1.03	4.03	2.7	10700000	NA	9493336	16585081	14500972	NA	18604917	11689333	18383185	11364630	14829751	16097599	16068548	8590779	NA	13608905	21829478	5751401	NA	19767366	NA	14006002	11907792	NA	19151214
>TDP87|TDP87|generation1aar	VHSDAYVTELPKTN	VHSDAYVTELPKTN	VHSDAYVT.E	NA	AYVTELPK	8	90.55	890.413	8	0.7	446.214	2	12.1	N	Y	0.58	60	2.4	7300000	603299	641935	383916	619202	10425802	9846993	9328987	7981860	36021817	32167475	33949423	35565054	675446	376549	393726	599100	527254	584719	674227	560274	10409866	646125	595259	567496
>TDP87|TDP87|generation1aar	VHSDAYVTELPKTN	VHSDAYVTELPKTN	V.HSDAYVTELPKTN	XXXVHSDA	NA	1	117.59	1473.71	13	2.1	737.864	2	19.96	N	Y	0.41	60	4.3	1370000	560118	666509	351849	2811639	341876	590913	476367	509006	NA	1243082	2569424	1649704	1027956	NA	NA	350328	198190	1816081	NA	1937459	3208131	4637772	3908797	6091150
>TDP87|TDP87|generation1aar	VHSDAYVTELPKTN	VHSDAYVTELPKTN	H.SDAYVTELPKTN	XXVHSDAY	NA	2	125.62	1336.65	12	1.6	669.334	2	24.91	N	Y	1.16	3.83	1.2	74400000	82967841	68916945	87334100	77154028	93376988	106524495	107901538	110061905	83814144	45688719	76773164	76057796	63788369	66209115	64552768	66104588	50324756	87794531	22310535	58729213	50913709	42259232	55146689	85737146
>TDP87|TDP87|generation1aar	VHSDAYVTELPKTN	VHSDAYVTELPKTN	T.ELPKTN	AYVTELPK	NA	8	50.85	700.375	6	0.6	351.195	2	10.06	N	Y	0.65	60	1.6	419000	611089	612624	452686	444608	508938	505963	647217	566326	1227786	2529781	2228898	1285484	675975	495235	628289	593749	564577	449885	478153	534913	1249184	1253452	NA	NA
>TDP87|TDP87|generation1aar	VHSDAYVTELPKTN	VHSDAYVTELPKTN	VHSDAYVTELPKTN	NA	NA		145.38	1572.78	14	1.5	787.398	2	22.26	Y	Y	0.61	5.56	3	9870000000	NA	9705714632	10496886973	10715222222	11769275583	12592352484	13150500000	13520535714	7833476852	13739328358	13105096516	12319220430	1266589196	4908606771	2408418096	3652916667	6771497119	12141796875	14334229958	10292748619	14479177461	11907792075	10764633655	16491322816
>TDP235|TDP235|GenScript	ALETGTIFLPVRHD	ALETGTIFLPVRHD	ALETGTIFLPVRH.D	NA	PVRHDXXX	13	109.4	1452.81	13	2.4	727.413	2	37.06	N	Y	2.88	60	2.7	106000000	88019747	83783467	78726652	75825694	77610600	74873447	56760705	88832292	69405417	70441318	52110817	83770699	111056009	115784412	109229371	140835341	129212212	107927083	131782437	141273020	180753130	156681475	126175624	129448018
>TDP235|TDP235|GenScript	ALETGTIFLPVRHD	ALETGTIFLPVRHD	A.LETGTIFLPVRHD	XXXALETG	NA	1	103.63	1496.8	13	1.5	749.408	2	38.77	N	Y	2.38	60	1.9	93800000	57805463	56492781	53639092	64092083	78276786	83495238	59458244	96778571	71028935	65861542	69962641	81306855	88385898	73547563	85413787	64168102	96374823	NA	NA	96469291	179806779	265910846	164998893	150727144
>TDP235|TDP235|GenScript	ALETGTIFLPVRHD	ALETGTIFLPVRHD	L.ETGTIFLPVRHD	XXALETGT	NA	2	112.82	1383.71	12	2.4	692.866	2	37.28	N	Y	4.36	3.5	1.5	73600000	92294437	85057740	72113614	74608056	97152039	85877575	74182308	79818601	74478912	70659403	72851954	76379167	66174696	53570675	54167024	74114598	68977948	62161849	64388436	92634738	80439875	71536285	69264241	65433313
>TDP235|TDP235|GenScript	ALETGTIFLPVRHD	ALETGTIFLPVRHD	ALETGTIFLPVRHD	NA	NA		121.28	1567.84	14	3.6	784.928	2	39.34	Y	Y	1.27	7.98	2.4	15800000000	13601285461	13061300872	11546575670	12287083333	14434017224	13273020186	11689333333	12571726190	12277858796	11994651741	12073199153	12640591398	16704292295	16633816964	15399550654	17604417671	17001606826	17019270833	17802188819	NA	24415867876	22293535539	18882226248	17200627023
>TDP235|TDP235|GenScript	ALETGTIFLPVRHD	ALETGTIFLPVRHD	T.GTIFLPVRHD	ALETGTIF	NA	4	65.24	1153.62	10	6.6	577.823	2	36.41	N	Y	0.91	22.77	4.3	3950000	6946371	6647459	5111984	7571500	8282905	7839023	7676745	7578616	NA	5430306	5448418	5409745	4607448	4313377	NA	NA	504774	2853841	634989	478106	7760082	NA	NA	4858734
>TDP235|TDP235|GenScript	ALETGTIFLPVRHD	ALETGTIFLPVRHD	E.TGTIFLPVRHD	XALETGTI	NA	3	100.17	1254.67	11	1.7	628.344	2	35.95	N	Y	1.01	2.75	1.2	16400000	22053513	21768835	17844708	16604167	23316489	21667922	18770372	18501786	17655764	16683470	19915619	21531855	16979638	9866137	13608905	20421124	17875975	16085286	6404164	24117323	NA	19786632	16146950	NA
>TDP235|TDP235|GenScript	ALETGTIFLPVRHD	ALETGTIFLPVRHD	G.TIFLPVRHD	LETGTIFL	NA	5	93.28	1096.6	9	3.2	366.543	3	28.54	N	Y	0.42	60	2	109000	518792	379096	NA	NA	457447	484653	417850	473245	484924	289320	484298	452260	333565	294766	437929	491163	599471	691984	490034	510523	515984	686713	550411	487797
>TDP155|TDP155|GenScript	RLVHRETQWSKING	RLVHRETQWSKING	RLVHRETQ.W	NA	RETQWSKI	8	96.03	1037.57	8	0.7	519.793	2	6.62	N	Y	1.16	60	2.8	8550000	2049908	1497271	32435	NA	631165	380878	443153	338064	555116	566138	598768	332028	4992931	23727651	21487745	19540904	15252870	514592	357969	496459	17223597	22383068	30352738	24382332
>TDP155|TDP155|GenScript	RLVHRETQWSKING	RLVHRETQWSKING	RLVHRETQWSKING	NA	NA		136.73	1722.93	14	3.9	431.741	4	15.27	Y	Y	0.86	2.99	2.6	10900000000	10783876330	13804626938	14065828544	16161388889	15433295339	15201578675	9149151282	19331994048	15423425926	14284539801	15684839925	15961424731	8957906198	5585374814	6938751021	6592854418	7830454344	7772825521	13640638186	10898204420	5507765544	5676345997	7720536433	7048710558
>TDP155|TDP155|GenScript	RLVHRETQWSKING	RLVHRETQWSKING	R.ETQWSKING	LVHRETQW	NA	5	84.79	1061.51	9	1.7	531.765	2	16.95	N	Y	0.42	60	1.3	1550000	670148	414980	607906	380886	2753566	4685263	4136226	3308973	5814226	6030039	6191384	7327258	418721	568279	390113	303684	664559	556067	294707	707957	531301	661400	387095	438433
>TDP155|TDP155|GenScript	RLVHRETQWSKING	RLVHRETQWSKING	R.LVHRETQWSKING	XXXRLVHR	NA	1	96.73	1566.83	13	3.3	784.423	2	14.77	N	Y	0.72	3.11	2.1	13600000	1612724	10555230	10811794	13947500	11880306	12592352	13038103	15655357	17757234	16465386	16819927	13283333	8893659	20710733	30799101	3916983	8510519	7305833	12715849	8012198	8157550	11191534	NA	11348867
>TDP105|TDP105|generation1aar	YEQTHNYRPDLEWQ	YEQTHNYRPDMEWQ	N.YRPDLEWQ	QTHNYRPD	NA	6	82.46	1105.52	8	0.2	553.767	2	29.39	N	Y	3.14	46.42	2	70600000	NA	95995252	96676329	95418611	107699975	110381612	NA	108520089	74783322	87233831	90910158	103802823	NA	60338356	70372365	57302380	83647906	94332422	NA	NA	51860060	41184845	69087772	55237065
>TDP105|TDP105|generation1aar	YEQTHNYRPDLEWQ	YEQTHNYRPDMEWQ	YEQTHNYRPDLEWQ	NA	NA		115.76	1877.83	14	1.4	939.925	2	26.05	Y	Y	1.05	3.56	2	6140000000	7490422207	8696914971	7977634100	8789138889	8893575228	8542379658	8654602564	9381354167	7488479167	8821521144	8234540960	8655591398	5681295017	4256300223	4754163603	3432861446	5003330009	6537890625	2774367089	389509899	3492036917	2865032680	4994084138	5133589199
>TDP105|TDP105|generation1aar	YEQTHNYRPDLEWQ	YEQTHNYRPDMEWQ	YEQTHNYRPD.L	NA	YRPDMEWQ	10	85	1321.57	10	0.8	661.791	2	9.5	N	Y	2.77	60	2.4	33100000	32254477	34511567	33590038	40624861	36640198	39819061	41474654	42696429	42312951	40236604	44577966	45099059	7168161	21036886	15668147	14787711	57611159	53963542	27628072	42381906	22049989	17727390	36352697	22077093
>TDP105|TDP105|generation1aar	YEQTHNYRPDLEWQ	YEQTHNYRPDMEWQ	R.PDLEWQ	HNYRPDME	NA	8	62.62	786.355	6	1.4	394.185	2	29.64	N	Y	1.68	50.92	1.2	14300000	5731970	10459660	11966451	6807708	16543604	14294022	10632797	17671577	NA	3543874	NA	3545793	25148220	16226125	17190196	20333102	38569359	33830990	NA	NA	19021665	14325163	27793931	17377953
>TDP105|TDP105|generation1aar	YEQTHNYRPDLEWQ	YEQTHNYRPDMEWQ	YEQTHNYRPDLE.W	NA	PDMEWQXX	12	78.73	1563.7	12	4.3	782.858	2	16.55	N	Y	0.83	2.62	2.9	5980000	6169154	9514574	6298132	6885194	NA	20646920	7317073	8171622	3581888	3969139	4643538	4113548	6103491	2943533	4834743	3265619	5265641	9817214	NA	6024285	5148152	6079241	6741131	7731416
>TDP105|TDP105|generation1aar	YEQTHNYRPDLEWQ	YEQTHNYRPDMEWQ	H.NYRPDLEWQ	EQTHNYRP	NA	5	59.24	1219.56	9	NA	610.788	2	28.17	N	Y	0.6	60	1.4	493000	1272692	1093751	1060186	1106944	1709876	1270580	NA	1024714	302747	382562	4096633	595190	448129	460636	477562	298140	622999	316444	461568	424794	459914	403540	373896	336472
>TDP220|TDP220|GenScript	HEQEYFRLIRWAVL	HEQEYFRMIRWAVL	HEQEYFRLIR.W	NA	RMIRWAVL	10	105	1389.72	10	2.6	464.245	3	24.2	N	Y	1.04	10.09	3	18300000	18556039	23680245	3296023	21474722	9448730	29722490	41811846	20518006	46676157	58882836	47467279	5313333	8939550	4769992	7117816	11618916	NA	10688932	4381188	15136395	13532826	14325163	19235165	16048008
>TDP220|TDP220|GenScript	HEQEYFRLIRWAVL	HEQEYFRMIRWAVL	HEQEYFRLIRW.A	NA	MIRWAVLX	11	87.76	1575.79	11	4.4	526.274	3	35.65	N	Y	0.76	60	1.8	7360000	367066	471893	317040	630563	4674401	4957530	5777228	6534926	32267431	33366940	34155803	38993011	698604	495920	378513	563613	695956	515058	614493	336309	9056584	9848550	NA	4309023
>TDP220|TDP220|GenScript	HEQEYFRLIRWAVL	HEQEYFRMIRWAVL	HEQEYFRL.I	NA	YFRMIRWA	8	83.8	1120.53	8	1.7	561.273	2	24.77	N	Y	0.39	60	1.2	1830000	467778	667522	627497	572102	574115	416788	1910756	324518	7843624	12103694	9545051	6566680	317854	358528	596100	328715	407880	594947	569441	565688	568852	7270020	585946	597534
>TDP220|TDP220|GenScript	HEQEYFRLIRWAVL	HEQEYFRMIRWAVL	HEQEYFR.L	NA	EYFRMIRW	7	88.6	1007.45	7	3.8	504.732	2	12.01	N	Y	1.01	60	1	1110000	295310	471494	515470	608947	1432299	1384024	1315050	1245313	4667616	4623393	4488754	5002675	334673	415564	646661	665604	331820	570301	655218	524743	NA	1513095	961758	1152619
>TDP220|TDP220|GenScript	HEQEYFRLIRWAVL	HEQEYFRMIRWAVL	R.LIRWAVL	EYFRMIRW	NA	7	45.15	869.549	7	0.7	435.782	2	44.88	N	Y	0.99	60	1.2	1010000	405824	343642	391973	607667	425854	534620	666774	730583	2831010	4089086	3694193	3770753	588977	671637	449756	507501	589013	336214	619212	547611	2025192	3491759	961758	2571228
>TDP220|TDP220|GenScript	HEQEYFRLIRWAVL	HEQEYFRMIRWAVL	L.IRWAVL	YFRMIRWA	NA	8	44.17	756.465	6	1	379.239	2	36.24	N	Y	0.83	60	2	826000	540548	578805	476925	633061	489646	598752	471261	645019	4241442	3020471	3570365	3963575	545217	601541	401819	683982	495851	624207	479651	449926	587684	3142583	NA	1001892
>TDP220|TDP220|GenScript	HEQEYFRLIRWAVL	HEQEYFRMIRWAVL	HEQEYFRLIRWAVL	NA	NA		95.15	1858.98	14	3.2	930.502	2	48.49	Y	Y	0.46	11.53	2.2	15000000000	18167431294	31007315891	33695007184	37525416667	26425354610	26205706522	18995166667	28701488095	14916076389	39037139303	24043208569	22388844086	3267432998	2168919271	5398795956	3071970884	5994280807	7897356771	4543026108	5872921271	7902034758	6929797794	2602923712	2003784385
>TDP171|TDP171|GenScript	DFDYTIAVQLFHEV	DFDYTIAVQMFHEV	DFDYTIAVQLFHEV	NA	NA		116.83	1695.81	14	0.8	848.914	2	66.36	Y	Y	0.65	10.08	2.6	920000000	784988475	1890171996	1910433429	1582930556	2065174772	1996625259	2236708974	2051800595	1653959491	862524502	815198917	1392607527	359784757	251138021	340222631	543976506	539193816	607089844	NA	NA	287690846	448556679	168528281	436222087
>TDP171|TDP171|GenScript	DFDYTIAVQLFHEV	DFDYTIAVQMFHEV	D.YTIAVQLFHEV	XDFDYTIA	NA	3	104.84	1318.69	11	3.7	660.356	2	51.8	N	Y	1.79	21.83	2.1	2450000	2788264	3759106	4072792	2468486	1343474	3834428	2978532	3795238	1116169	2169942	718201	801285	2074269	1753074	3294788	2455816	2166490	3725560	2508490	2310823	2129291	2694921	1897046	2367303
>TDP237|TDP237|GenScript	ANLQILDPDNFKRE	ANMQILDPDNFKRE	D.PDNFKRE	QILDPDNF	NA	7	87.78	904.44	7	3.5	453.226	2	8	N	Y	1.36	19.98	1.5	108000000	7888746	35254893	20258992	81581806	60400811	64209653	36978756	29768899	84118553	73712587	108349223	80128495	53692368	136984375	128926471	98584739	236079455	179532552	105888344	188700391	116401231	168320670	190586957	172892900
>TDP237|TDP237|GenScript	ANLQILDPDNFKRE	ANMQILDPDNFKRE	ANLQILD.P	NA	QILDPDNF	7	58.3	785.428	7	1	393.722	2	34.95	N	Y	0.36	60	1.6	4470000	616536	308864	574303	3066236	561289	286432	557334	291318	600330	422448	495368	672191	9637092	3506148	5828551	5888678	7402985	9184180	NA	NA	10693772	11102002	13499909	18619235
>TDP237|TDP237|GenScript	ANLQILDPDNFKRE	ANMQILDPDNFKRE	Q.ILDPDNFKRE	ANMQILDP	NA	4	77.12	1245.64	10	3.9	623.827	2	33.74	N	Y	0.53	60	4.1	4010000	8811690	8590726	9699124	10128542	10325874	7997845	9744858	9808318	7417450	7752907	7130411	6405995	586070	553019	302226	294741	585082	490660	694514	588310	624426	669580	415398	579044
>TDP237|TDP237|GenScript	ANLQILDPDNFKRE	ANMQILDPDNFKRE	N.LQILDPDNFKRE	XXANMQIL	NA	2	69.48	1486.78	12	1.7	744.398	2	33.7	N	Y	1.38	11.26	4.3	3720000	5557097	6116512	4219749	5180500	5074112	5479375	6148140	5870759	5448934	5277647	4994383	5174073	1440975	1655228	3330600	NA	2224782	3777448	598801	NA	2621394	3232115	4173501	4034168
>TDP237|TDP237|GenScript	ANLQILDPDNFKRE	ANMQILDPDNFKRE	ANLQILDPD.N	NA	LDPDNFKR	9	47.32	997.508	9	1.3	499.762	2	37.58	N	Y	0.33	60	1.3	1170000	626654	671947	613809	565574	366460	609580	577583	565959	462680	483561	604038	525357	370946	448219	324536	4251467	1913895	2750065	NA	NA	5413130	3196302	5205847	2987944
>TDP237|TDP237|GenScript	ANLQILDPDNFKRE	ANMQILDPDNFKRE	L.QILDPDNFKRE	XANMQILD	NA	3	73.52	1373.69	11	0.1	687.854	2	34.94	N	Y	0.76	60	1.8	3520000	4605007	5797943	5384903	5280125	6573029	4991563	5192762	6024940	4200854	5582965	4303012	4520618	472196	300211	304263	650932	1748737	404317	477511	668649	5574010	5613673	2982333	8281127
>TDP237|TDP237|GenScript	ANLQILDPDNFKRE	ANMQILDPDNFKRE	ANLQILDPDNFKRE	NA	NA		124.45	1671.86	14	2	836.938	2	34.83	Y	Y	1.05	2.41	2.2	9150000000	8160771277	7942969961	8072106082	7992138889	8604894883	8270112578	8474766667	8527425595	7194216435	8210884328	7935290725	8398494624	8150226131	8479985119	9221823938	8168449799	10978180408	12245572917	6473523207	9475383287	13438190846	12086856618	12176388889	9309617718
>TDP224|TDP224|GenScript	QDRNTKNLGLVIEG	QDRNTKNLGMVIEG	QDRNTKNLGLVIEG	NA	NA		116.22	1555.83	14	3.2	519.62	3	27.07	Y	Y	1.78	9.77	2.5	7740000000	8481373005	10289756541	8166578065	2457416667	8327317629	2802082039	7069798718	8005580357	5895401620	5604773632	5520650895	5956075269	8196117044	7868447731	9132291667	8485329317	10978180408	10688932292	9664045359	10292748619	8043987478	6303071895	8523472222	7616153924
>TDP224|TDP224|GenScript	QDRNTKNLGLVIEG	QDRNTKNLGMVIEG	D.RNTKNLGLVIEG	XXQDRNTK	NA	2	82.43	1312.75	12	1.2	657.381	2	27.4	N	Y	3.34	25.19	1.6	82900000	89379876	88455802	83135345	65531111	87381320	77142340	68112846	80293006	62505463	72840249	64287206	59667876	71039133	79907552	85234722	76051084	103952682	104813802	108893908	87185635	82048672	67865462	107646337	110828782
>TDP207|TDP207|GenScript	PLTSNLQADWDFNR	PLTSNLQADWDFNR	PLTSNLQAD.W	NA	LQADWDFN	9	83.88	957.477	9	1.9	479.747	2	21.65	N	Y	1.59	10.38	1.3	35400000	21664905	23680245	17634770	28891250	22095149	23369591	21805103	23364435	27092465	23771219	16613548	22281720	54059495	65067578	61150541	42778735	31380109	52303125	31096031	51564652	43437532	31604892	40058555	48764664
>TDP207|TDP207|GenScript	PLTSNLQADWDFNR	PLTSNLQADWDFNR	D.WDFNR	LQADWDFN	NA	9	51.84	736.329	5	1.1	369.171	2	20.01	N	Y	3.11	59.67	1.1	25900000	25939594	24529760	35269540	27895000	42857928	39705616	37428346	36529167	33079190	34457363	36322787	29244758	35427785	19487658	14146099	17428373	14864262	21066536	32714412	26337327	13154285	11549663	13588144	15604693
>TDP207|TDP207|GenScript	PLTSNLQADWDFNR	PLTSNLQADWDFNR	PLTSNLQADWD.F	NA	ADWDFNRX	11	91.15	1258.58	11	1.4	630.3	2	36.5	N	Y	1.44	8.98	1.6	17100000	8529949	7475736	14695642	17600417	11325152	15655357	18095987	19331994	12480799	6422591	8833041	12747715	29278402	19895350	26412020	20333102	28076939	28642188	NA	NA	30756423	24442310	21970441	17023301
>TDP207|TDP207|GenScript	PLTSNLQADWDFNR	PLTSNLQADWDFNR	PLTSNLQADWDFNR	NA	NA		151.08	1675.8	14	2.2	838.907	2	41.1	Y	Y	0.71	2.51	3.5	14900000000	12144004876	12424164244	11966451149	12729861111	11547213779	12138574017	10441721795	12334523810	11161689815	10359017413	11557250471	11997849462	15786474037	NA	16921599265	17780461847	17875975177	16707942708	19420569620	19172767035	20914367444	18891309232	16235185185	18707898463
>TDP67|TDP67|generation3	LFNDVNIFEIHGVD	LFNDVNIFEIHGVD	LFNDVNIFEIHGVD	NA	NA		102.54	1630.8	14	2.8	816.409	2	55.48	Y	Y	0.63	15.7	2.5	2460000000	6013711215	5415661337	4114779693	4770930556	6073390324	5002907609	4035067949	5396354167	3997914352	5920996269	3405261299	3813602151	168878559	232384208	340222631	293993775	255509863	337272135	NA	NA	271602871	284712623	NA	263329187
>TDP67|TDP67|generation3	LFNDVNIFEIHGVD	LFNDVNIFEIHGVD	LFNDVNIFEIH.G	NA	FEIHGVDX	11	95.46	1359.68	11	2.2	680.85	2	50.35	N	Y	1.23	60	2.1	3220000	9239159	6360747	4230245	7482944	NA	5547442	5192762	5514955	6240399	11122313	7171687	6663091	600662	568687	658063	378126	609597	402825	496653	702435	637790	614484	341588	703372
>TDP67|TDP67|generation3	LFNDVNIFEIHGVD	LFNDVNIFEIHGVD	LFNDVNIFEIHGV.D	NA	IHGVDXXX	13	84.88	1515.77	13	1.9	758.895	2	54.33	N	Y	1.09	60	1.7	20700000	40123792	44387185	39258357	49259028	43968237	43903067	51365628	48033482	33890949	58882836	33639854	44027823	497457	560984	1638441	NA	894770	2334961	NA	NA	342972	532456	629378	642870
>TDP67|TDP67|generation3	LFNDVNIFEIHGVD	LFNDVNIFEIHGVD	D.VNIFEIHGVD	LFNDVNIF	NA	4	67.77	1141.58	10	1.6	571.797	2	38.76	N	Y	0.67	60	0.6	2090000	4498139	3260016	4083289	5778250	6128906	4764674	2877374	NA	4424088	3783767	6655738	7348683	649686	469107	445459	362595	595837	556977	365702	643443	630752	456681	310178	613640
>TDP67|TDP67|generation3	LFNDVNIFEIHGVD	LFNDVNIFEIHGVD	LFNDVNIF.E	NA	VNIFEIHG	8	60.95	980.497	8	3	491.257	2	51.05	N	Y	0.4	60	1.5	91900	531422	447419	582893	450533	NA	563820	NA	423406	NA	NA	375611	473487	603364	476769	439469	515328	449313	402267	444063	495148	531303	681568	463048	691587
>TDP165|TDP165|GenScript	IEPPWVDSHAKRNL	IEPPWVDSHAKRNM	V.DSHAKRNL	PPWVDSHA	NA	6	61.08	939.489	8	2.4	470.753	2	26.8	N	Y	4.29	19.8	1.4	242000000	225392730	216626453	206788673	202570833	254260765	235964803	227042821	240760417	192792824	194095274	195028602	NA	201002198	217707310	306200368	295754217	272025709	256326823	294776503	290618785	261193005	216668096	318527275	243823321
>TDP165|TDP165|GenScript	IEPPWVDSHAKRNL	IEPPWVDSHAKRNM	I.EPPWVDSHAKRNL	XXXIEPPW	NA	1	58.14	1547.78	13	13.7	387.959	4	17.2	N	Y	1.85	34.06	2.1	70100000	72183965	50546172	58047785	47045139	57736069	66932324	52489603	42459226	28817454	9279499	43649258	40706989	55986914	56913746	92218239	101225402	77333023	93605990	111552677	111000230	87726781	97590176	95293478	104622371
>TDP165|TDP165|GenScript	IEPPWVDSHAKRNL	IEPPWVDSHAKRNM	IEPPWVD.S	NA	PWVDSHAK	7	77.24	854.417	7	0.3	428.216	2	39.93	N	Y	1.76	20.05	1.2	19900000	15252870	17946015	15745330	14833056	19097315	20533476	17758795	19213393	17757234	19409527	14343373	16818414	21476947	25276879	24084181	19892992	27299723	22104297	NA	NA	36055991	26680617	25323360	29879440
>TDP165|TDP165|GenScript	IEPPWVDSHAKRNL	IEPPWVDSHAKRNM	E.PPWVDSHAKRNL	XXIEPPWV	NA	2	125.82	1418.74	12	0.4	355.693	4	19.13	N	Y	2.43	20.99	1.7	381000000	342946698	303701793	358993534	319906944	379725684	387980590	402382821	407988095	303395023	300956716	NA	305302419	296455297	357137835	437812806	446271988	420668329	386046875	443898734	378409876	447624244	356338440	511761272	446861650
>TDP165|TDP165|GenScript	IEPPWVDSHAKRNL	IEPPWVDSHAKRNM	W.VDSHAKRNL	EPPWVDSH	NA	5	112.05	1038.56	9	0.2	520.286	2	7.28	N	Y	1.61	5.05	2.6	310000000	320601729	256978440	247726533	226923611	307555598	290418219	268629872	281084821	223233796	237712189	245591573	232458333	222112018	300061012	333060049	379375201	313801086	394348958	352575818	18970948	422072755	329478758	475585044	397210356
>TDP165|TDP165|GenScript	IEPPWVDSHAKRNL	IEPPWVDSHAKRNM	D.SHAKRNL	PWVDSHAK	NA	7	77.41	824.462	7	3.3	413.237	2	7.08	N	Y	1.02	5.84	2.6	10200000	7082384	14866521	9688627	6431347	16321543	11253706	11689333	NA	6423045	5234030	7646359	2024637	6369659	10518443	17637857	13731446	14281350	7845469	8195943	4944556	15141623	14504228	20205747	6640861
>TDP165|TDP165|GenScript	IEPPWVDSHAKRNL	IEPPWVDSHAKRNM	IEPPWVDSHAKR.N	NA	HAKRNMXX	12	89.39	1433.74	12	2.7	478.922	3	21.71	N	Y	0.59	60	1.5	615000	566325	494202	445410	564516	465660	524047	532861	609543	2090280	1537496	2414640	1724691	651738	543046	483678	673592	524175	486077	594006	310774	NA	3214209	NA	3342596
>TDP165|TDP165|GenScript	IEPPWVDSHAKRNL	IEPPWVDSHAKRNM	P.WVDSHAKRNL	IEPPWVDS	NA	4	70.97	1224.64	10	4.3	613.328	2	26.22	N	Y	1.43	3.56	2.3	21800000	22442121	18583152	18264583	17711111	NA	21214143	21805103	21585417	17452824	20281866	18264583	10112473	15235783	21281501	28471262	27991024	20984840	22726953	27628072	28254604	24699773	20681955	28411574	21190463
>TDP165|TDP165|GenScript	IEPPWVDSHAKRNL	IEPPWVDSHAKRNM	IEPPWVDSHAKRNL	NA	NA		124.78	1660.87	14	2.5	416.225	4	29.2	Y	Y	1.63	3.29	2.1	16300000000	14669957890	15291279070	14905579502	NA	17431851570	17130137164	16410025641	18145982143	13191087963	14502624378	14343373352	13176209677	17346765075	NA	16921599265	16724196787	20304776152	20132552083	21732542194	19273676335	14195272021	12086856618	19588103865	14806725324
>TDP13|TDP13|generation1	GLYYKRFLAHWVGI	GMYYKRFMAHWVGI	R.FLAHWVGI	YYKRFMAH	NA	6	56.09	941.512	8	3.6	471.765	2	41.68	N	Y	1.55	60	1.8	9190000	477590	492845	379783	493697	9859544	9483970	7429471	7803958	22018970	19082400	22392173	21210484	348471	635522	631801	325998	3876366	4929362	4462107	NA	23658787	28292198	17029298	18087257
>TDP13|TDP13|generation1	GLYYKRFLAHWVGI	GMYYKRFMAHWVGI	F.LAHWVGI	YKRFMAHW	NA	7	48.72	794.444	7	3.6	398.231	2	34.57	N	Y	0.82	60	1.8	1620000	566073	581305	389189	503026	582879	337763	631867	536338	NA	1286699	NA	3267272	456547	508203	668989	387576	981236	1899102	1583701	NA	6141821	11728728	5355846	4238093
>TDP13|TDP13|generation1	GLYYKRFLAHWVGI	GMYYKRFMAHWVGI	Y.YKRFLAHWVGI	XGMYYKRF	NA	3	59.14	1388.77	11	2.9	463.933	3	31.57	N	Y	0.69	60	1.7	1560000	380919	308846	620843	528800	531250	489209	2304147	413995	4312471	6204506	6717652	6930901	371749	624680	568520	375501	543557	1722682	382034	412048	NA	5094386	3220567	1312213
>TDP13|TDP13|generation1	GLYYKRFLAHWVGI	GMYYKRFMAHWVGI	GLYYKRFLAH.W	NA	FMAHWVGI	10	86.99	1266.69	10	3	634.353	2	22.89	N	Y	1.1	22.74	1.6	30000000	10200964	7836781	9405211	8445986	35085765	34033385	35517590	32733929	59664306	93885410	82035840	81949597	2762633	2666303	3805122	3872972	9365457	20651432	15143420	15136395	29715436	44945200	30793911	66408606
>TDP13|TDP13|generation1	GLYYKRFLAHWVGI	GMYYKRFMAHWVGI	GLYYK.R	NA	MYYKRFMA	5	43.14	642.338	5	0.7	322.176	2	14.19	N	Y	0.79	60	1.8	742000	691848	601478	517808	422768	870482	1127639	1180173	713979	4282030	3085897	3900572	3792177	339044	531681	518403	442048	290134	623069	448403	599882	422435	401864	303393	461422
>TDP13|TDP13|generation1	GLYYKRFLAHWVGI	GMYYKRFMAHWVGI	GLYYKR.F	NA	YYKRFMAH	6	77.95	798.439	6	0.4	267.153	3	11.31	N	Y	1.61	60	1.3	5280000	639908	688253	631891	654677	4563370	4605851	4956727	4649167	15321956	13957413	15375271	15961425	630541	573855	403473	410639	4245544	2407604	2959325	3017188	5450984	12982179	7394068	10284911
>TDP13|TDP13|generation1	GLYYKRFLAHWVGI	GMYYKRFMAHWVGI	GLYYKRF.L	NA	YKRFMAHW	7	50.73	945.507	7	4.4	316.178	3	19.29	N	Y	0.57	60	2.3	1700000	308093	495542	630145	644184	512560	408496	610499	675216	NA	1897336	1496251	1574718	440583	490118	569791	688293	NA	614354	1838018	2775006	4722294	7422225	5011731	10816889
>TDP13|TDP13|generation1	GLYYKRFLAHWVGI	GMYYKRFMAHWVGI	GLYYKRFLA.H	NA	RFMAHWVG	9	74.66	1129.63	9	0.1	377.55	3	29.49	N	Y	0.65	60	0.7	399000	444780	624886	292600	414426	651919	468886	432259	671931	363054	566610	331339	419159	685683	676997	651523	405135	511991	570768	NA	641783	1552016	2426325	1685283	1418608
>TDP13|TDP13|generation1	GLYYKRFLAHWVGI	GMYYKRFMAHWVGI	G.LYYKRFLAHWVGI	XXXGMYYK	NA	1	75.13	1664.92	13	5.6	555.983	3	38.56	N	Y	0.39	7.75	2.2	29700000	15835782	37909629	41357735	31547917	56514729	49008075	54737551	51591518	54286400	54957313	69859452	68130645	10463128	4101377	12982179	8485329	NA	16085286	29246453	21392772	5905233	NA	4491146	2854949
>TDP13|TDP13|generation1	GLYYKRFLAHWVGI	GMYYKRFMAHWVGI	GLYYKRFLAHWVGI	NA	NA		107.28	1721.94	14	3	861.98	2	40.74	Y	Y	0.41	8.51	2.6	8450000000	NA	13486058624	13645953065	13947500000	12879584600	14520910973	14162076923	15299553571	14307256944	14938793532	14446563089	15425806452	3588669389	1655227865	4190110294	4242664659	4731304300	5406731771	6878118407	3552007366	3927358592	3312694036	2020574678	1684597492
>TDP46|TDP46|generation2	HTNKRISQWLWEIR	HTNKRISQWMWEIR	HTNKRISQWLW.E	NA	QWMWEIRX	11	56.44	1467.77	11	1.2	490.264	3	28.81	N	Y	0.61	2.03	3.1	20800000	16807303	19645046	29181346	18707361	20873810	26432596	23715859	18145982	16032245	24098346	28377177	20674866	17071420	NA	17011132	NA	41775377	12141797	11906659	33098250	24321233	19249438	19764573	17909931
>TDP46|TDP46|generation2	HTNKRISQWLWEIR	HTNKRISQWMWEIR	W.LWEIR	ISQWMWEI	NA	9	47.18	715.402	5	2.1	358.709	2	27.27	N	Y	2.5	54.04	1.5	3640000	3264309	4746668	5531859	4759861	4463442	6091976	4776891	6534926	4434235	5015945	5128530	3727903	4745120	1655228	2229354	2631860	3827790	2822708	3676036	2391550	1760214	1647394	2735276	1409742
>TDP46|TDP46|generation2	HTNKRISQWLWEIR	HTNKRISQWMWEIR	H.TNKRISQWLWEIR	XXXHTNKR	NA	1	71.41	1728.94	13	2.1	577.323	3	34.36	N	Y	0.48	5.53	3.2	8960000	4809026	6944789	11651545	NA	NA	5604164	13487692	NA	13495498	NA	3054416	22817339	4506488	10355366	11012469	12675181	10978180	5437865	27396875	18264583	10031326	5013807	3397036	7775747
>TDP46|TDP46|generation2	HTNKRISQWLWEIR	HTNKRISQWMWEIR	HTNKRISQWL.W	NA	SQWMWEIR	10	62.83	1281.69	10	6.7	641.85	2	20.3	N	Y	0.59	60	1.9	2030000	1311553	2952066	2057390	3852167	2664742	2960905	3034731	3332693	3196302	3871001	3013140	3599355	1817280	3285994	3124676	NA	NA	NA	2404451	4167554	297620	335663	635995	448153
>TDP46|TDP46|generation2	HTNKRISQWLWEIR	HTNKRISQWMWEIR	HTNKRISQ.W	NA	RISQWMWE	8	75.33	982.531	8	0.4	492.272	2	7.04	N	Y	0.59	60	1.9	977000	1088103	2994542	NA	NA	4652195	597853	NA	1004552	5702609	35984	1733588	55169	291412	466269	674575	598099	1505857	153589	NA	NA	1107231	1701113	NA	1578202
>TDP46|TDP46|generation2	HTNKRISQWLWEIR	HTNKRISQWMWEIR	HTNKRISQWLWEIR	NA	NA		109.36	1866	14	5	934.013	2	32.31	Y	Y	0.38	3.43	2.1	4230000000	4430132979	6084654797	6948939176	7161930556	6684060284	7124321946	5170282051	7531175595	6341869213	6466207711	2775803908	5602567204	2349614740	1981381138	3509665033	2851915663	2729972296	3704804688	4566145833	2916278775	2167144862	2685968137	2479395129	975293285
>TDP15|TDP15|generation1	ALTDRGWYLAIQAV	AMTDRGWYLAIQAV	ALTDRGWYLAIQAV	NA	NA		77.6	1575.84	14	4.8	788.932	2	52.22	Y	Y	0.6	3.4	2.2	8850000000	13018373227	13804626938	12806202107	15054444444	13989893617	14974689441	16410025641	15773958333	12379328704	9933752488	8038480461	9801814516	6773498744	3563224516	693875102	6698480924	6489756206	8623789063	6288565401	4036372007	5413130397	6294118668	3688210548	5834027104
>TDP15|TDP15|generation1	ALTDRGWYLAIQAV	AMTDRGWYLAIQAV	ALTDRGWYLAIQ.A	NA	LAIQAVXX	12	77.2	1405.74	12	3.1	703.877	2	41.52	N	Y	2.43	60	1.8	72900000	372009	502352	628867	296028	109698531	119116848	105878385	110299107	364276968	169015547	329175259	378146505	643316	497445	587752	391790	2846555	3777448	7513911	4016190	37380883	41632506	28235105	33514624
>TDP15|TDP15|generation1	ALTDRGWYLAIQAV	AMTDRGWYLAIQAV	A.LTDRGWYLAIQAV	XXXAMTDR	NA	1	84.75	1504.8	13	2.7	753.411	2	46.64	N	Y	1.71	60	2	6920000	697552	1093751	2162359	1970361	2031866	3834428	2663819	4269643	NA	1788294	1320829	1756828	778310	423314	645363	643812	5702825	8924740	6531323	6851741	19589475	46735846	13146971	22165756
>TDP15|TDP15|generation1	ALTDRGWYLAIQAV	AMTDRGWYLAIQAV	ALTDRGWYLAIQA.V	NA	AIQAVXXX	13	86.58	1476.77	13	2.5	739.395	2	43.46	N	Y	1.26	60	2.1	4010000	567721	685112	642243	490458	4363514	1701669	NA	2526205	12683738	7698386	7120092	5934651	391697	632822	672718	627744	2040193	4804831	NA	NA	8129159	NA	5567610	8086068
>TDP15|TDP15|generation1	ALTDRGWYLAIQAV	AMTDRGWYLAIQAV	ALTDRGWYL.A	NA	GWYLAIQA	9	58.61	1093.56	9	1.8	547.786	2	36.36	N	Y	0.34	60	1.9	2090000	414107	420039	672495	554874	440420	664245	373523	595599	4241442	4350787	4045038	4509906	519462	628280	301848	329541	755843	691677	425510	578391	7334224	11997324	5488198	5151322
>TDP15|TDP15|generation1	ALTDRGWYLAIQAV	AMTDRGWYLAIQAV	L.TDRGWYLAIQAV	XXAMTDRG	NA	2	73.76	1391.72	12	2.5	696.869	2	47.08	N	Y	0.73	60	2	1660000	411519	446857	511234	498375	464216	420038	285431	695056	692577	342253	468278	672337	640792	665419	344997	705997	729612	1805703	1479662	NA	6151285	15310018	3511741	7465427
>TDP15|TDP15|generation1	ALTDRGWYLAIQAV	AMTDRGWYLAIQAV	ALTDRG.W	NA	TDRGWYLA	6	53.47	631.329	6	0.6	316.672	2	7.83	N	Y	0.71	60	2.2	1200000	1884750	NA	363192	777075	863820	339324	612703	520295	430178	433977	352965	511615	449731	1883535	1817505	1258716	2943707	1608529	1352504	1301730	2687638	3008284	2691158	2278640
>TDP15|TDP15|generation1	ALTDRGWYLAIQAV	AMTDRGWYLAIQAV	ALTDRGWY.L	NA	RGWYLAIQ	8	66.66	980.472	8	1.4	491.244	2	25.28	N	Y	0.47	60	2.5	1070000	539799	531656	434644	339275	538902	292622	1270091	317956	6656426	8363544	5861177	5099086	344556	344341	514585	684844	312384	567504	630166	353158	487615	621322	453855	459569
>TDP101|TDP101|generation1aar	LEFHWRILQGKKAP	MEFHWRIMQGKKAP	LEFHWRILQGKKAP	NA	NA		110.28	1721.97	14	2.3	861.996	2	30.95	Y	Y	2.02	10.25	1.6	12000000000	16321542553	14123195252	17529801245	16272083333	15322264438	17697360248	17646397436	18857589286	17148414352	12648905473	12485958098	11033736559	8627491625	7436294643	7771401144	7244217871	9375171764	11000260417	11213066983	10696385820	10125960708	8809975490	9970521337	5718765170
>TDP101|TDP101|generation1aar	LEFHWRILQGKKAP	MEFHWRIMQGKKAP	LEFHWRILQGKKA.P	NA	GKKAPXXX	13	58.29	1624.92	13	3	407.239	4	29.58	N	Y	0.73	8.22	1.8	9810000	17875975	3483014	23093151	11512222	18098037	21781366	24390244	22534226	17148414	7861949	8399645	15854301	3331680	2584765	3464899	3045564	5722255	7679427	5097900	9838657	5763280	5416702	3811739	NA
>TDP101|TDP101|generation1aar	LEFHWRILQGKKAP	MEFHWRIMQGKKAP	LEFHWRILQ.G	NA	RIMQGKKA	9	72.73	1240.67	9	1.5	414.565	3	43.74	N	Y	0.74	16.86	0.7	2590000	775273	NA	1962918	1018389	1876422	1871836	2349106	1695997	3510859	1035902	1269234	3567218	1459331	547665	486399	407332	3312885	3735937	2936205	2391550	6842121	9311356	4147031	5993621
>TDP101|TDP101|generation1aar	LEFHWRILQGKKAP	MEFHWRIMQGKKAP	LEFHWRIL.Q	NA	WRIMQGKK	8	56.03	1112.61	8	0.9	371.879	3	43.72	N	Y	0.71	60	0.6	991000	473198	627217	468161	361198	878254	1005119	1096999	702119	5276435	1253986	2115390	1574718	437040	669190	545237	387134	NA	696337	NA	586283	2100900	3196302	1305874	1525004
>TDP101|TDP101|generation1aar	LEFHWRILQGKKAP	MEFHWRIMQGKKAP	R.ILQGKKAP	FHWRIMQG	NA	6	46.1	853.538	8	0.7	427.776	2	10.41	N	Y	1.12	31.96	2.6	1040000	127269	156098	NA	NA	532948	513904	385523	457801	3216596	2780578	3343347	3652917	628201	474075	340468	136434	617887	334159	764107	392537	1845385	2202494	1658812	2003784
>TDP101|TDP101|generation1aar	LEFHWRILQGKKAP	MEFHWRIMQGKKAP	W.RILQGKKAP	EFHWRIMQ	NA	5	66.11	1009.64	9	2.1	505.828	2	10.02	N	Y	1.78	7.14	1.5	53500000	46827283	49165710	43876988	53908194	57402976	55247528	56423513	55505357	59867245	54303060	54484181	59346505	17805674	58544513	36797763	31071797	96277671	74511198	52250580	57921938	55645466	46109120	59205485	57719630
>TDP140|TDP140|GenScript	EEPLLKHWFAWDQN	EEPMLKHWFAWDQN	EEPLLKHWFAWDQN	NA	NA		120.37	1811.86	14	2.5	906.941	2	48	Y	Y	1.15	4.35	3.3	7390000000	9715203901	10725133236	7872665230	9076944444	9848440983	9540692288	9182870513	6214702381	9071409722	9399445274	8874317326	9898225806	5002109506	5120606399	NA	5246116466	8908841977	9806835938	28668460	129163904	7930425302	7153628472	6202899557	6853651901
>TDP140|TDP140|GenScript	EEPLLKHWFAWDQN	EEPMLKHWFAWDQN	EEPLLKHWFAWD.Q	NA	FAWDQNXX	12	82.81	1569.76	12	0.5	785.888	2	49.83	N	Y	1.77	26.78	1.9	12400000	6994947	16353173	17634770	23135139	22650304	21441033	24053051	23127232	19888102	14066455	12279579	15211559	6314590	7232449	6714920	11178805	14572806	10896484	NA	NA	13627461	6276212	5999960	8671244
>TDP140|TDP140|GenScript	EEPLLKHWFAWDQN	EEPMLKHWFAWDQN	EEPLLKHWFAWDQ.N	NA	AWDQNXXX	13	55.96	1697.82	13	1.9	849.919	2	46.77	N	Y	0.71	4.67	3.4	8220000	7879030	9344671	4398196	4394569	11214121	5093663	9418905	4910089	6209958	3336694	13724235	10615954	2074269	16796894	25427165	11354849	7568144	12245573	NA	NA	6491971	1862271	11823450	6029086
>TDP140|TDP140|GenScript	EEPLLKHWFAWDQN	EEPMLKHWFAWDQN	EEPLLKH.W	NA	MLKHWFAW	7	89.14	864.471	7	1.8	289.165	3	14.68	N	Y	1.35	8.54	2.1	11800000	12629765	9111054	8481485	7150861	11769276	10527660	6968641	2407604	14814606	8374448	4932469	4338508	12298765	10273828	15847212	12763203	17001607	11830469	3953473	16448216	15520164	13698438	12882267	19505866
>TDP140|TDP140|GenScript	EEPLLKHWFAWDQN	EEPMLKHWFAWDQN	EEPLLK.H	NA	PMLKHWFA	6	52.48	727.412	6	0.7	364.713	2	18.88	N	Y	0.49	60	2.3	308000	571707	681134	567626	528739	393203	587553	345109	305742	1664106	2126325	1671674	1542581	489208	490685	525236	619074	646017	494714	485427	574961	675393	669701	583515	490858
>TDP77|TDP77|generation1aar	RDLVDHIGPTAAYH	RDLVDHIGPTAAYH	D.LVDHIGPTAAYH	XXRDLVDH	NA	2	136.11	1292.65	12	0.1	647.333	2	22.44	N	Y	2.29	8.39	1.6	40100000	40803856	44811943	44296863	39850000	51851431	NA	54962346	51472917	46777627	53321679	52317196	46491667	39007276	36692243	39752328	34504659	26425355	38916016	42887091	37336441	24131962	22383068	24264543	NA
>TDP77|TDP77|generation1aar	RDLVDHIGPTAAYH	RDLVDHIGPTAAYH	D.HIGPTAAYH	DLVDHIGP	NA	5	88.01	965.472	9	1.1	483.744	2	12.65	N	Y	2.62	47.11	1.8	18300000	21664905	27396875	21413649	24684861	30311436	26999819	24165449	30124702	20598391	21154204	21773034	23781452	18998838	7974448	9042759	10122540	15447174	14424870	21963739	20282769	7712764	9759018	12088154	12856139
>TDP77|TDP77|generation1aar	RDLVDHIGPTAAYH	RDLVDHIGPTAAYH	RDLVDHIGPTAA.Y	NA	PTAAYHXX	12	112.03	1263.66	12	3	632.838	2	23.39	N	Y	0.87	10.78	3.3	4780000	6305167	4088293	6518567	6077125	4085937	4231484	NA	4044301	4728498	2900525	2424959	2774503	NA	12883054	3321647	9946496	4692443	493509	471331	539365	4286972	7019330	2664688	9486944
>TDP77|TDP77|generation1aar	RDLVDHIGPTAAYH	RDLVDHIGPTAAYH	RDLVDHIG.P	NA	DHIGPTAA	8	91.23	923.482	8	2.1	462.75	2	17.14	N	Y	0.83	60	1.2	486000	414929	542697	884888	530088	498529	697684	NA	1053179	NA	531036	894655	981253	651324	644365	343198	505769	1224116	1940612	NA	NA	NA	NA	1694106	1374277
>TDP77|TDP77|generation1aar	RDLVDHIGPTAAYH	RDLVDHIGPTAAYH	RDLVD.H	NA	DLVDHIGP	5	46.76	616.318	5	1.5	309.167	2	10.53	N	Y	0.73	60	2	471000	76556	594471	683266	348578	303114	365292	NA	NA	524173	522058	517013	461261	NA	633553	507648	577425	1185255	1068893	NA	NA	1239720	NA	1685283	1400876
>TDP77|TDP77|generation1aar	RDLVDHIGPTAAYH	RDLVDHIGPTAAYH	RDLVDHIGPT.A	NA	IGPTAAYH	10	111.8	1121.58	10	1.6	561.8	2	20.47	N	Y	0.48	60	3.3	423000	348939	326683	393431	486852	663917	684321	549554	559413	2120721	2486164	2817080	1960363	455796	504633	544792	410256	551986	439261	392473	459828	435946	1083340	650194	531586
>TDP77|TDP77|generation1aar	RDLVDHIGPTAAYH	RDLVDHIGPTAAYH	G.PTAAYH	DHIGPTAA	NA	8	71.61	658.307	6	4.5	330.159	2	8.23	N	Y	0.33	60	1.9	110000	NA	NA	25088	176004	567322	183780	330362	679660	523315	222446	367850	547878	626844	688849	469956	652625	687836	NA	1606821	NA	508712	441422	299018	342336
>TDP77|TDP77|generation1aar	RDLVDHIGPTAAYH	RDLVDHIGPTAAYH	RDLVDHIGPTAAYH	NA	NA		145.67	1563.78	14	4	522.269	3	22.83	Y	Y	1.75	6.06	2.9	14500000000	16030086436	NA	16375143678	15275833333	19097315096	19966252588	19107564103	20636607143	16539594907	18537189055	19193290960	16497043011	12665891960	11986132813	12534517974	10826716867	NA	15255078125	15605814873	14833667127	9283707902	7807214052	9264643720	13920095065
>TDP74|TDP74|generation3	AYNLWSLYRLIRQE	AYNMWSLYRMIRQE	AYNLWSLYRLIRQ.E	NA	MIRQEXXX	13	72.76	1694.93	13	4.3	565.985	3	54.88	N	Y	0.68	9.93	3.1	29400000	2875700	16353173	12071420	14058194	26092262	18945251	30572103	22890030	20091042	14502624	17129496	26031048	19733093	28049182	9311356	49116325	63440281	39746224	121378560	45913732	14668448	45750991	18882226	13299454
>TDP74|TDP74|generation3	AYNLWSLYRLIRQE	AYNMWSLYRMIRQE	AYNLWSLYRL.I	NA	LYRMIRQE	10	99.93	1297.68	10	2.9	649.85	2	52.36	N	Y	1.73	60	1.1	24100000	489547	621832	672348	673867	11436183	9801615	11239744	12215923	45965868	35438744	46538571	61810349	338454	573389	475443	626602	11561093	17849479	19998563	14026393	59052332	114601307	32911544	63039411
>TDP74|TDP74|generation3	AYNLWSLYRLIRQE	AYNMWSLYRMIRQE	L.WSLYRLIRQE	AYNMWSLY	NA	4	77.26	1362.74	10	1.5	682.379	2	57.38	N	Y	0.57	14	2.7	25000000	40706704	56386592	53429155	52579861	54183080	62281095	64628526	64637649	45661458	46015846	45919433	NA	NA	674322	2471091	3723334	2215066	NA	2184814	2371369	2233389	2596436	NA	1356544
>TDP74|TDP74|generation3	AYNLWSLYRLIRQE	AYNMWSLYRMIRQE	L.YRLIRQE	MWSLYRMI	NA	7	82.36	976.545	7	2	326.523	3	14.03	N	Y	2.27	60	1.2	33300000	368684	432844	354550	552762	21095871	28134265	26975385	24431845	NA	98792313	86576189	88162769	310117	286754	678142	422277	5187919	5801081	10947190	8577291	43342897	84249867	48176147	64369357
>TDP74|TDP74|generation3	AYNLWSLYRLIRQE	AYNMWSLYRMIRQE	Y.NLWSLYRLIRQE	XXAYNMWS	NA	2	83.17	1589.87	12	0.2	795.941	2	46.91	N	Y	0.7	2.34	2.2	11700000	7947037	16565552	20154023	13726111	11436183	20646920	13150500	15418155	9375819	9715668	5272996	6256022	5754720	5185837	9400888	10386606	18264583	22104297	8045665	9626747	13248921	21129616	4614675	7305833
>TDP74|TDP74|generation3	AYNLWSLYRLIRQE	AYNMWSLYRMIRQE	N.LWSLYRLIRQE	XAYNMWSL	NA	3	69.77	1475.82	11	1.2	738.921	2	41.91	N	Y	0.63	6.91	2	21400000	26425355	35998219	38733513	40846250	38416692	41293841	41137462	44475446	33688009	29005249	35806839	40492742	6461441	5014607	13698438	7543493	9812356	9018138	7837587	9132292	8867313	8031045	4244089	6064551
>TDP74|TDP74|generation3	AYNLWSLYRLIRQE	AYNMWSLYRMIRQE	W.SLYRLIRQE	YNMWSLYR	NA	5	71.84	1176.66	9	3.1	393.229	3	24.6	N	Y	1.61	15.75	1.1	6140000	3711208	3058256	2445775	2247097	NA	5649542	5653591	5503095	12074919	7142270	8585386	8580605	NA	2462457	2354699	3159993	3147726	6247318	3514198	1473276	8801069	9669485	9176409	NA
>TDP74|TDP74|generation3	AYNLWSLYRLIRQE	AYNMWSLYRMIRQE	Y.RLIRQE	WSLYRMIR	NA	8	42.61	813.482	6	2.1	407.748	2	9.57	N	Y	1.84	54.81	2.8	2900000	2215066	1518509	1312111	1383681	2598123	2064692	NA	1494375	3104979	1831910	1733588	2378145	NA	2038458	1817505	2059717	4235829	4005755	2612529	2139277	6652851	7511758	6405839	6126615
>TDP74|TDP74|generation3	AYNLWSLYRLIRQE	AYNMWSLYRMIRQE	R.LIRQE	SLYRMIRQ	NA	9	38.11	657.381	5	1.4	329.698	2	7.57	N	Y	0.78	60	1.7	1480000	613613	40140	495257	678399	585498	530670	300177	649110	NA	NA	193997	190680	438487	318896	462687	475179	2253927	2355716	NA	1160457	5791671	NA	5699962	5798562
>TDP74|TDP74|generation3	AYNLWSLYRLIRQE	AYNMWSLYRMIRQE	S.LYRLIRQE	NMWSLYRM	NA	6	57.79	1089.63	8	0.4	364.217	3	19.89	N	Y	0.44	60	2.1	313000	646851	336368	679177	671236	656322	687664	530730	403565	585651	646804	704763	295399	542083	599648	487311	611118	578415	665967	648996	379956	1154549	2506904	1420579	1675731
>TDP74|TDP74|generation3	AYNLWSLYRLIRQE	AYNMWSLYRMIRQE	AYNLWSL.Y	NA	MWSLYRMI	7	56.22	865.433	7	2.4	433.725	2	48.68	N	Y	0.36	60	3.3	224000	326708	668171	654852	455970	613416	367377	471124	480725	942655	NA	178518	NA	449746	610166	681823	422165	491012	686591	441963	579619	NA	2703875	1111757	NA
>TDP196|TDP196|GenScript	WPLGLYASQKHWEE	WPMGMYASQKHWEE	WPLGLYASQKHWEE	NA	NA		129.09	1742.84	14	1.5	872.429	2	36.78	Y	Y	1.05	2.79	2.5	12000000000	13698437500	15822226260	16480112548	17600416667	16987727964	16449469462	17871192308	18264583333	14611666667	14611666667	NA	13390456989	10004219012	6090912388	8228015727	6795305221	9909507979	9070026042	597644910	13219118324	8971411917	9132291667	8197003824	6029085761
>TDP196|TDP196|GenScript	WPLGLYASQKHWEE	WPMGMYASQKHWEE	P.LGLYASQKHWEE	XXWPMGMY	NA	2	55.22	1459.71	12	5.5	487.58	3	24.62	N	Y	0.73	8.66	1.6	5890000	NA	NA	3117575	3210139	6772885	5048285	NA	NA	2191750	3009567	NA	3920726	3386749	1867227	2193541	3688126	3652917	8654922	NA	NA	7902035	10475276	8708765	18973888
>TDP196|TDP196|GenScript	WPLGLYASQKHWEE	WPMGMYASQKHWEE	WPLGLYASQKH.W	NA	SQKHWEEX	11	89.16	1298.68	11	0.9	433.9	3	32.4	N	Y	1.12	10.24	2.4	5890000	9384887	4566146	5332419	3099444	5140731	3006282	2326627	3285253	NA	2900525	2682933	2463844	17989238	7583064	9132292	7024163	4760450	3725560	6323245	4712464	5488839	NA	5699962	5089258
>TDP196|TDP196|GenScript	WPLGLYASQKHWEE	WPMGMYASQKHWEE	W.PLGLYASQKHWEE	XXXWPMGM	NA	1	92.19	1556.76	13	1	519.929	3	25.11	N	Y	0.54	6.41	3.2	5160000	4605007	3015780	19524210	NA	2509298	NA	11801731	NA	1836605	12757948	6738290	13818952	3836480	6669834	4100578	2975147	1243546	5603906	NA	NA	5536156	6786546	3511741	3253933
>TDP196|TDP196|GenScript	WPLGLYASQKHWEE	WPMGMYASQKHWEE	S.QKHWEE	MYASQKHW	NA	8	54.8	855.388	6	3.2	428.7	2	8.15	N	Y	0.38	60	2.5	666000	364364	352230	675231	348088	810526	453778	NA	NA	3247037	2377122	4303012	3556505	644095	480654	520384	661214	532323	419945	603874	289068	523332	NA	395291	871558
>TDP196|TDP196|GenScript	WPLGLYASQKHWEE	WPMGMYASQKHWEE	Y.ASQKHWEE	MGMYASQK	NA	6	76.43	1013.46	8	3.9	507.734	2	8.5	N	Y	0.64	60	3.4	1340000	650256	500226	464581	666637	961528	820205	333820	372408	5459081	3947331	7264557	6095336	528216	513703	605468	371317	463663	657545	603519	597342	1258647	2623296	1482343	1994918
>TDP198|TDP198|GenScript	DELWVQLIKSKEDQ	DELWVQMIKSKEDQ	DELWVQLIKSKEDQ	NA	NA		117.76	1729.89	14	3.4	865.955	2	41.71	Y	Y	0.87	2.79	2.9	11000000000	13406981383	12211785368	12071420019	11180138889	12435460993	11185639234	10509160256	10721547619	10004932870	7949182836	9710154190	10926612903	11564510050	11252287946	11818259804	14435622490	13892741578	15047526042	123690533	73865608	13816731434	13429840686	10676398953	13033464806
>TDP198|TDP198|GenScript	DELWVQLIKSKEDQ	DELWVQMIKSKEDQ	E.LWVQLIKSKEDQ	XXDELWVQ	NA	2	59.68	1485.82	12	1.6	743.918	2	39.29	N	Y	0.97	10.43	1.9	17800000	32934541	33449673	28971408	26898750	30977622	27907376	26975385	29413095	23541019	20936119	23630450	26352419	10187783	6359989	8827882	11794960	14184198	14839974	NA	NA	9558150	11191534	9264644	11260204
>TDP198|TDP198|GenScript	DELWVQLIKSKEDQ	DELWVQMIKSKEDQ	L.WVQLIKSKEDQ	XDELWVQM	NA	3	85.71	1372.73	11	1.1	458.586	3	23.71	N	Y	0.73	9.35	2.9	19500000	31477261	32387779	27606813	26677361	32309992	29155267	28324154	30243304	34296829	41217985	43649258	37171909	8306255	5373375	11012469	11002761	11852549	11726693	NA	NA	6908366	10833405	7049953	8555982
>TDP198|TDP198|GenScript	DELWVQLIKSKEDQ	DELWVQMIKSKEDQ	DELWVQLIKSKED.Q	NA	SKEDQXXX	13	100.46	1601.83	13	5.2	801.927	2	41.59	N	Y	1.14	3.36	2.8	53400000	32643085	48103815	46921085	57339722	41525557	43789622	46644936	47796280	62809873	62263147	62120221	NA	61677387	46966071	46019587	77283394	70338076	97549479	NA	NA	75329577	74132721	51705535	58960912
>TDP198|TDP198|GenScript	DELWVQLIKSKEDQ	DELWVQMIKSKEDQ	W.VQLIKSKEDQ	DELWVQMI	NA	4	83.46	1186.66	10	3	396.56	3	13.51	N	Y	1.26	28.31	0.7	19800000	21956361	12105596	7274343	7283694	NA	7850367	6788805	7685357	NA	6695197	6046919	5666841	60667787	27070722	20861019	16548153	29534220	18472135	19536168	31080064	27444193	26143423	27617462	34755906
>TDP198|TDP198|GenScript	DELWVQLIKSKEDQ	DELWVQMIKSKEDQ	Q.LIKSKEDQ	LWVQMIKS	NA	6	73.97	959.529	8	8.9	480.767	2	7.95	N	Y	0.79	60	3.9	1350000	401235	75288	660303	667242	774996	1126505	376531	324967	6138929	4056373	9152930	7466519	NA	37834	36887	NA	372790	662909	468254	566596	268764	1602628	1111757	787328
>TDP210|TDP210|GenScript	NGHPWEIGLTLALW	NGHPWEIGLTLALW	NGHPWEIGLTLAL.W	NA	TLALWXXX	13	42.09	1419.75	13	1.2	710.884	2	56.16	N	Y	1.19	42.96	1.7	30800000	32157325	73270712	69699330	82799444	93154927	43903067	67213667	50049702	63926042	10795187	9008464	96625538	11839856	4769992	5533094	1390749	10492420	18160807	24391311	6468286	2498368	8935321	1235286	3395794
>TDP210|TDP210|GenScript	NGHPWEIGLTLALW	NGHPWEIGLTLALW	N.GHPWEIGLTLALW	XXXNGHPW	NA	1	74.06	1491.79	13	1	746.902	2	66.56	N	Y	0.37	14.71	3.6	1770000	4060955	4566146	4167264	2081056	1387886	3573505	5035405	6131682	4170413	4121799	2517830	2635242	NA	NA	230098	280790	320602	NA	367604	NA	620075	126241	393889	445888
>TDP210|TDP210|GenScript	NGHPWEIGLTLALW	NGHPWEIGLTLALW	G.HPWEIGLTLALW	XXNGHPWE	NA	2	78.48	1434.77	12	4.1	718.393	2	66.8	N	Y	0.78	60	2.1	897000	1719591	2102551	2655712	2379931	NA	NA	2720018	3427574	1603225	2944142	2187622	1489019	428410	707076	517763	573464	440093	456100	440391	499923	558686	425844	317349	698732
>TDP83|TDP83|generation1aar	APSLIAKWVGFEPH	APSLIAKWVGFEPH	P.SLIAKWVGFEPH	XXAPSLIA	NA	2	130.32	1382.73	12	1	692.374	2	42.35	N	Y	2.44	60	1.9	145000000	77818783	63395094	74842804	76489861	89712969	112877394	90817128	96422768	118719792	133031592	145497528	106909409	67459642	71346029	63209783	78251637	135041334	116229167	144498286	120082067	318920445	568529922	230292572	293474616
>TDP83|TDP83|generation1aar	APSLIAKWVGFEPH	APSLIAKWVGFEPH	APSLIAK.W	NA	LIAKWVGF	7	67.92	698.433	7	0.8	350.224	2	18.56	N	Y	2.04	60	1	24900000	15447174	5957227	3799873	2977681	31643807	31310714	24390244	30243304	85539132	79055659	80281615	82699462	1578647	4802607	6804453	5395754	7237827	7492630	4785783	6367377	23564152	25695762	23382196	25800941
>TDP83|TDP83|generation1aar	APSLIAKWVGFEPH	APSLIAKWVGFEPH	K.WVGFEPH	LIAKWVGF	NA	7	67.49	870.402	7	1.9	436.209	2	27.85	N	Y	1.07	60	1.1	16400000	438370	671132	627535	378525	26203293	25525039	26413397	26329464	78334769	41545112	47570468	73808199	528991	654640	378817	459002	2215066	2075521	NA	NA	NA	22204003	21088094	16668649
>TDP83|TDP83|generation1aar	APSLIAKWVGFEPH	APSLIAKWVGFEPH	A.PSLIAKWVGFEPH	XXXAPSLI	NA	1	131.4	1479.79	13	2.2	740.903	2	45.07	N	Y	2.73	13.47	1.3	275000000	240937057	235740552	276068127	254597222	226503040	279073758	274249744	292944940	270924653	252978109	282739878	284948925	258824749	220968843	250690359	250862952	309915004	396424479	330612078	224018646	348257340	311572304	257645330	282835053
>TDP83|TDP83|generation1aar	APSLIAKWVGFEPH	APSLIAKWVGFEPH	W.VGFEPH	IAKWVGFE	NA	8	73.39	684.323	6	3.8	343.17	2	16.17	N	Y	1.22	25.41	1.9	3820000	8393936	3567965	2298818	1052704	3730638	2507126	945262	1945060	2354102	1352124	877113	968398	2771811	4419377	3715589	3019158	4614722	3466120	4392748	4238191	7126027	6553762	6511721	7917608
>TDP83|TDP83|generation1aar	APSLIAKWVGFEPH	APSLIAKWVGFEPH	APSLIAKWVGFEPH	NA	NA		151.99	1550.82	14	0.4	776.419	2	44.12	Y	Y	0.69	1.75	2.3	16900000000	12726917110	13804626938	15640361590	9541861111	15211233536	15541912526	16747217949	16841369048	15626365741	16247300995	16303978343	16818413978	15235783082	15981510417	17100663807	16284086345	20013320035	22519401042	23813317511	17356399632	21955354059	19249438317	17117532206	17023300971
>TDP89|TDP89|generation1aar	GPKLTYDFWIQNLP	GPKLTYDFWIQNLP	GPKLTYDFWIQ.N	NA	FWIQNLPX	11	94.89	1366.69	11	2	684.355	2	43.64	N	Y	1.4	60	2.1	86700000	339869	569816	341818	391626	115472138	110835391	112397436	105317857	464732176	420903234	441652072	442420699	616392	538122	675494	400745	303233	645748	399784	516791	NA	2166681	NA	1294480
>TDP89|TDP89|generation1aar	GPKLTYDFWIQNLP	GPKLTYDFWIQNLP	GPKLTYDFWIQNLP	NA	NA		109.18	1690.87	14	3.7	564.633	3	56.2	Y	Y	0.47	19.11	2.1	6600000000	12629765071	14123195252	12596264368	15718611111	13878862715	13840243271	14724064103	15536755952	13901377315	12866990050	11763629944	14890188172	224865473	215261161	259643587	396979618	422611370	486709635	537533623	503537408	241319624	252481005	194998692	292587985
>TDP89|TDP89|generation1aar	GPKLTYDFWIQNLP	GPKLTYDFWIQNLP	P.KLTYDFWIQNLP	XXGPKLTY	NA	2	87.61	1536.8	12	3.4	769.409	2	52.97	N	Y	1.19	60	1.4	11100000	22247817	24529760	22043463	26788056	26203293	29155267	24165449	35698958	23033669	14502624	21360275	19389382	454688	682451	342616	633057	382538	327375	509450	542768	582983	421449	413781	536152
>TDP89|TDP89|generation1aar	GPKLTYDFWIQNLP	GPKLTYDFWIQNLP	GPKLTYDFW.I	NA	YDFWIQNL	9	74.32	1125.55	9	4.6	563.785	2	39.14	N	Y	0.31	60	0.9	8650000	409374	660973	525773	299919	11436183	12478908	9014274	9998080	36326227	50595622	47467279	44670565	406594	370243	599396	568673	612412	450195	652758	335925	488276	386787	603155	518410
>TDP89|TDP89|generation1aar	GPKLTYDFWIQNLP	GPKLTYDFWIQNLP	GPKLTYDF.W	NA	TYDFWIQN	8	90.77	939.47	8	1.6	470.743	2	28.11	N	Y	1.08	60	0.7	7220000	651586	1454795	699738	520191	7239215	8224735	10981229	13164732	33079190	39691393	36322787	35350806	410393	371737	452626	484784	698289	339712	342980	429516	590290	621022	361941	517913
>TDP89|TDP89|generation1aar	GPKLTYDFWIQNLP	GPKLTYDFWIQNLP	GPKLTYDFWIQNL.P	NA	IQNLPXXX	13	93.32	1593.82	13	2.8	797.919	2	53.99	N	Y	0.32	60	3.3	7200000	NA	10151710	9300242	11512222	8238493	10720516	22816679	14113542	18974873	525584	15478460	21210484	489285	2323842	444650	504286	5469660	NA	32367616	4419827	599366	444974	588482	412064
>TDP89|TDP89|generation1aar	GPKLTYDFWIQNLP	GPKLTYDFWIQNLP	G.PKLTYDFWIQNLP	XXXGPKLT	NA	1	90.59	1633.85	13	5.8	817.937	2	54.39	N	Y	0.58	60	1.6	7950000	13601285	21556456	18264583	18707361	21651026	21667922	7620546	24906250	13394028	17446766	17026306	10926613	486415	492978	352647	463006	622578	494511	562085	484647	592243	533118	536096	353377
>TDP89|TDP89|generation1aar	GPKLTYDFWIQNLP	GPKLTYDFWIQNLP	D.FWIQNLP	LTYDFWIQ	NA	7	54.18	916.481	7	0.8	459.248	2	49.63	N	Y	1.09	60	0.7	1680000	3992949	3599822	3023103	4095694	4052628	3471405	NA	4139182	4231295	3511162	3993443	5024099	554284	526884	406669	468982	558170	293205	400782	590068	447520	374528	396018	535957
>TDP89|TDP89|generation1aar	GPKLTYDFWIQNLP	GPKLTYDFWIQNLP	GPKLTYD.F	NA	LTYDFWIQ	7	105.5	792.402	7	3.7	397.21	2	16.03	N	Y	0.9	60	1.9	1630000	3157441	4767906	4083289	4627028	4729916	4651229	5114083	6594226	2749834	NA	NA	2217460	306543	626936	291310	415008	329759	344414	538305	476352	324170	474421	365328	374989
>TDP89|TDP89|generation1aar	GPKLTYDFWIQNLP	GPKLTYDFWIQNLP	L.TYDFWIQNLP	GPKLTYDF	NA	4	63.91	1295.62	10	2.4	648.818	2	55.42	N	Y	0.52	60	2.7	310000	645915	1284892	526015	347689	1265752	NA	776666	NA	941641	947577	1537527	1178360	420204	449070	389955	355827	487783	534494	462960	560390	617708	472881	570888	454813
>TDP58|TDP58|generation2	LRAYKEQTNGNHVS	MRAYKEQTNGNHVS	L.RAYKEQTNGNHVS	XXXMRAYK	NA	1	106.1	1502.72	13	0.4	501.915	3	5.89	N	Y	0.83	6.58	1.9	5820000	3254593	NA	2298818	6851986	5140731	3346616	3787794	4376384	3926885	3652917	3188563	5270484	4882793	3008764	5210778	4119434	13212677	229345	9259450	6851741	7570812	16921599	8999940	11437530
>TDP58|TDP58|generation2	LRAYKEQTNGNHVS	MRAYKEQTNGNHVS	LRAYKEQ.T	NA	YKEQTNGN	7	86.01	906.492	7	2.3	454.252	2	9.09	N	Y	2.23	28.35	2.6	16100000	2059623	10544611	4681612	18928750	16432573	13386465	6283017	8088601	20598391	14938794	21876224	20996237	7122270	12638439	14235631	11178805	27396875	22726953	26125290	24420051	14100637	20950551	27088054	18264583
>TDP58|TDP58|generation2	LRAYKEQTNGNHVS	MRAYKEQTNGNHVS	LRAYKEQTNG.N	NA	QTNGNHVS	10	131.44	1178.6	10	2.9	590.311	2	8.3	N	Y	2.21	11.63	3.1	10800000	9210013	10523373	7473784	11401528	12768554	11571351	12476115	11124792	7163775	5495731	8771128	11997849	2872771	11986133	7655009	8978253	15835782	14943750	15027822	14530939	12681110	12086857	13852848	10284911
>TDP58|TDP58|generation2	LRAYKEQTNGNHVS	MRAYKEQTNGNHVS	LRAYKEQTNGN.H	NA	TNGNHVSX	11	136.7	1292.65	11	3.9	647.333	2	8.1	N	Y	1.68	11.65	2.8	4080000	4099816	895177	4440183	5191569	1421196	4662574	5563673	6274003	4505264	5135892	4560986	4284946	1468509	1149690	3455946	2464618	6654915	6921862	5016980	5640830	4003067	3939420	4491146	3511056
>TDP58|TDP58|generation2	LRAYKEQTNGNHVS	MRAYKEQTNGNHVS	LRAYKEQTN.G	NA	EQTNGNHV	9	102.26	1121.58	9	3.6	374.87	3	8.21	N	Y	1.67	4.38	3.7	4940000	4906178	3790963	2225340	5280125	4541164	5785675	5136563	5930060	5164818	2573398	4942788	5634704	1477687	5234760	4252783	3212806	NA	7409609	7687309	7598470	4268045	5649486	8144063	5213386
>TDP58|TDP58|generation2	LRAYKEQTNGNHVS	MRAYKEQTNGNHVS	LRAYK.E	NA	RAYKEQTN	5	46.4	649.391	5	3.4	325.702	2	8.36	N	Y	1.68	13.88	3.4	932000	NA	492719	354795	1682556	1321268	1083396	552995	NA	1582931	1341220	1857415	1896089	179892	888768	748490	321281	1058957	592561	1976737	1029275	382326	1298218	1235286	817473
>TDP58|TDP58|generation2	LRAYKEQTNGNHVS	MRAYKEQTNGNHVS	LRAYKEQTNGNH.V	NA	NGNHVSXX	12	125.31	1429.71	12	2.8	358.433	4	7.32	N	Y	0.99	1.82	2.4	12600000	11949701	11574649	11651545	NA	10092709	15655357	17196808	13401935	12277859	14502624	15065702	16389919	NA	12475363	13787970	13907490	21567753	16396615	1757099	18970948	10788407	11102002	NA	10639563
>TDP58|TDP58|generation2	LRAYKEQTNGNHVS	MRAYKEQTNGNHVS	LRAYKEQT.N	NA	KEQTNGNH	8	72.02	1007.54	8	0.9	504.777	2	9.3	N	Y	1.15	21.41	1.6	469000	NA	441748	672850	737225	709487	940456	802518	795814	617952	586648	619138	NA	427605	529346	555586	367932	666463	387085	1128243	357219	NA	99381	575290	510699
>TDP58|TDP58|generation2	LRAYKEQTNGNHVS	MRAYKEQTNGNHVS	LRAYKEQTNGNHVS	NA	NA		142.11	1615.81	14	1.6	404.96	4	9.05	Y	Y	1.12	3.08	2.4	4320000000	4167822473	4459956395	4135773467	5136222222	4685504053	5014252070	5102843590	5325193452	3815268519	4001851990	4282374058	4884838710	1505221943	3685531994	3079910131	3063168675	7072668440	6454869792	4612385285	5408738490	4192337003	3563384395	5505845411	1179218244
>TDP58|TDP58|generation2	LRAYKEQTNGNHVS	MRAYKEQTNGNHVS	LRAYKE.Q	NA	AYKEQTNG	6	86.13	778.434	6	2.1	390.225	2	8.23	N	Y	1.1	9.47	2	8640000	356548	4194483	1480061	7582569	10081606	4594507	NA	2632946	5448934	NA	8843360	4831277	4249499	14269206	9490421	5800656	15641478	14424870	17686590	15338214	11261582	13519373	17911645	12235498
>TDP65|TDP65|generation3	WKPHDVLGSRGLYT	WKPHDVMGSRGLYT	WKPHDVLGSRGLYT	NA	NA		104.63	1627.85	14	2.8	814.933	2	27.42	Y	Y	0.97	4.5	3.5	11100000000	11366788564	13379869186	13750921935	12729861111	14656079027	13046130952	16072833333	17315773810	12988148148	13957412935	14136993879	13818951613	11748073702	1386151414	2139821283	7974801205	13115525266	13283333333	16415005274	12411843923	7561348230	4969041054	8999939614	6764988875
>TDP65|TDP65|generation3	WKPHDVLGSRGLYT	WKPHDVMGSRGLYT	D.VLGSRGLYT	KPHDVMGS	NA	5	76.94	964.534	9	2.1	483.275	2	23.55	N	Y	1.94	60	1.7	22600000	23413641	21662645	24772653	21253333	NA	30970380	30909295	30717708	475708	378790	359530	542942	35152439	26499953	23278391	24118052	23510793	39434896	37338357	34510981	19210935	17011132	19058696	29702114
>TDP65|TDP65|generation3	WKPHDVLGSRGLYT	WKPHDVMGSRGLYT	WKPHDVLGSR.G	NA	MGSRGLYT	10	91.03	1193.63	10	3	398.885	3	17.36	N	Y	1.43	60	1.6	22400000	671113	376178	433132	551347	21984119	33919940	27312577	37240774	89394988	92467861	92973952	103909946	407481	516997	488492	377531	1360129	1567018	3571998	3370371	10977677	17995987	12529328	14540736
>TDP65|TDP65|generation3	WKPHDVLGSRGLYT	WKPHDVMGSRGLYT	W.KPHDVLGSRGLYT	XXXWKPHD	NA	1	88.08	1441.77	13	5.7	721.895	2	20.45	N	Y	0.82	14.41	1.4	7880000	6858934	6679316	10475893	2324583	5695885	5286519	5181522	NA	2810716	2006378	NA	NA	12849456	12067671	7726635	9946496	6625769	6102031	9640926	12714572	9652785	13429841	10588164	21013137
>TDP65|TDP65|generation3	WKPHDVLGSRGLYT	WKPHDVMGSRGLYT	K.PHDVLGSRGLYT	XXWKPHDV	NA	2	83.38	1313.67	12	2.6	438.899	3	22.56	N	Y	1.6	5.76	1.6	8260000	8811690	7581926	11336638	9409028	10392492	12592352	12138923	12097321	11871979	11994652	NA	11997849	5571157	4761838	4261736	3318433	4517570	6641667	8161263	5075738	5999868	5192872	7420538	11703519
>TDP63|TDP63|generation3	SKLGQRPTDNYEPS	SKLGQRPTDNYEPS	SKLGQRPTDNYE.P	NA	DNYEPSXX	12	127.21	1406.68	12	2	704.348	2	11.27	N	Y	1.7	11.28	1.9	2830000	3468328	5043998	3904842	4914833	4252484	4549129	4226144	4850789	3855856	3587491	5035659	715586	2120160	1948766	1351937	1848464	3555765	3403854	NA	NA	1277574	1504142	1941163	2358436
>TDP63|TDP63|generation3	SKLGQRPTDNYEPS	SKLGQRPTDNYEPS	SKLGQRPTD.N	NA	RPTDNYEP	9	116.51	1000.53	9	3.2	501.271	2	8.64	N	Y	2.04	17.16	3.3	11200000	7422416	8388966	5279934	10903403	8760338	8360868	7024840	8823929	11567569	9170456	11247681	10712366	3230720	11333826	12982179	8124439	19916168	17019271	14334230	15943669	10315231	14146099	18793992	12767476
>TDP63|TDP63|generation3	SKLGQRPTDNYEPS	SKLGQRPTDNYEPS	SKLGQRPTDNY.E	NA	TDNYEPSX	11	95.39	1277.64	11	0.2	639.826	2	11.41	N	Y	0.75	6.26	2.1	980000	953062	NA	215186	469344	676178	1019867	NA	639260	1075581	1472071	324016	604177	759036	1304613	696561	1223507	2389940	1753815	1001084	2119095	526171	966949	1394108	1445207
>TDP63|TDP63|generation3	SKLGQRPTDNYEPS	SKLGQRPTDNYEPS	SKLGQRPTDNYEPS	NA	NA		108.57	1590.76	14	2.9	796.391	2	11.82	Y	Y	1.01	1.98	2.4	5210000000	5605672651	6923551357	6161672653	7040166667	7050462259	6398276398	6653928205	7626056548	6047606481	6836951493	6862117467	7070161290	NA	2788610491	3115723039	3107179719	4323265736	4462369792	4069071730	5842648481	2857981434	3035143995	4041149356	4140563309
>TDP63|TDP63|generation3	SKLGQRPTDNYEPS	SKLGQRPTDNYEPS	K.LGQRPTDNYEPS	XXSKLGQR	NA	2	100.52	1375.64	12	3.5	688.828	2	14.73	N	Y	0.56	4.91	2	31500000	43524113	44599564	47026054	50476667	50074937	51503856	52489603	48152083	54895220	53757848	49840643	51954973	NA	10926135	11460131	11794960	21276297	20651432	NA	15540032	18548489	14683292	17823410	19239877
>TDP63|TDP63|generation3	SKLGQRPTDNYEPS	SKLGQRPTDNYEPS	L.GQRPTDNYEPS	XSKLGQRP	NA	3	72.93	1262.55	11	0.7	632.284	2	11.19	N	Y	1.16	24.66	1.9	373000	407067	535195	502801	787038	594015	604660	667641	727025	571276	605185	623266	638457	134919	159000	NA	NA	1000666	528220	NA	NA	622261	624026	331762	664773
>TDP63|TDP63|generation3	SKLGQRPTDNYEPS	SKLGQRPTDNYEPS	S.KLGQRPTDNYEPS	XXXSKLGQ	NA	1	98.71	1503.73	13	1.3	752.874	2	12.57	N	Y	0.59	3.89	2.7	21900000	29534220	32600157	36319229	32986944	40859372	35167831	29335731	44949851	10958750	12212736	11970009	12104973	19182402	9213830	10564808	11002761	19138952	21896745	17686590	5671103	16845056	25874826	23293961	28017516
>TDP63|TDP63|generation3	SKLGQRPTDNYEPS	SKLGQRPTDNYEPS	SKLGQRP.T	NA	GQRPTDNY	7	82.87	784.456	7	3.1	393.234	2	8.5	N	Y	0.31	60	4	130000	414558	420842	540126	596254	440273	427135	398435	678846	NA	356568	681052	645956	468366	776245	502973	346159	560015	295348	636253	290786	552669	379124	523767	393840
>TDP63|TDP63|generation3	SKLGQRPTDNYEPS	SKLGQRPTDNYEPS	SKLGQRPTDN.Y	NA	PTDNYEPS	10	118.52	1114.57	10	3.7	558.292	2	8.39	N	Y	0.33	60	3.3	294000	406807	551751	346227	482049	NA	196259	NA	158926	300351	117766	203284	179968	NA	374261	424383	330963	562510	556240	455459	679120	NA	881893	706760	624188
>TDP20|TDP20|generation1	QLKKTLVLYNEWNL	QMKKTLVMYNEWNL	QLKKTLVLYNEWNL	NA	NA		61.31	1760.98	14	2.1	881.5	2	40.71	Y	Y	1.18	6.66	1.8	2510000000	3818075133	4024579700	1008750838	3420458333	4119246454	4004594979	3529279487	4542425595	2617923611	2704248756	2682933145	2860201613	2184407454	1549228051	1745879289	1962892570	2030477615	2584023437	2600969146	1765912753	1779140760	1656347018	1288226651	1525004045
>TDP20|TDP20|generation1	QLKKTLVLYNEWNL	QMKKTLVMYNEWNL	Q.LKKTLVLYNEWNL	XXXQMKKT	NA	1	61.13	1632.92	13	1.4	817.47	2	39.58	N	Y	0.74	7.02	1.6	7620000	7607005	6074036	10328937	7239417	4152556	11571351	13262897	10946890	9142439	11013271	4468116	11355108	9820655	8316908	11370598	13819468	13601285	2884974	5722132	2361278	NA	7126769	NA	2322971
>TDP20|TDP20|generation1	QLKKTLVLYNEWNL	QMKKTLVMYNEWNL	L.KKTLVLYNEWNL	XXQMKKTL	NA	2	56.66	1519.84	12	2.9	760.929	2	36.65	N	Y	0.39	4.55	1.5	1970000	2778548	3833439	1920930	1250847	1832010	747600	3799033	1636696	4870556	2846004	3456856	3310121	2028378	978460	1334031	1698826	2351079	2023633	NA	NA	NA	2318886	2699982	NA
>TDP94|TDP94|generation1aar	LHSPWTLANFLRGP	MHSPWTMANFLRGP	LHSPWTLANFLRGP	NA	NA		128.67	1607.86	14	4.2	536.962	3	51.66	Y	Y	0.51	2.84	2.4	32000000000	17293062943	26441170058	24247808908	28780555556	27979787234	27113263458	27312576923	27989880952	23743958333	16901554726	20637947269	23031586022	34601748325	35632245164	38140747549	40490160643	49353235816	51369140625	29708847574	39152808471	39462856218	37693086193	29470390499	34578580097
>TDP94|TDP94|generation1aar	LHSPWTLANFLRGP	MHSPWTMANFLRGP	W.TLANFLRGP	HSPWTMAN	NA	5	91.13	987.55	9	3.3	494.784	2	36.38	N	Y	2.69	60	0.8	59000000	29825676	17202689	10402415	10405278	19319377	10380182	8373609	7424435	14408727	6935090	8151989	5988212	34693530	91322917	101171467	79659990	83939362	58114583	27396875	61151036	189270294	184436479	137646135	117035194
>TDP94|TDP94|generation1aar	LHSPWTLANFLRGP	MHSPWTMANFLRGP	LHSPWTLAN.F	NA	TMANFLRG	9	88.96	1037.53	9	2.8	519.773	2	31.9	N	Y	0.95	60	1.8	20300000	574467	689826	570485	495977	3719535	5014252	NA	4388244	27599815	24098346	27654849	21210484	290030	443577	607329	443008	10978180	16085286	11906659	8880018	56402547	NA	56117271	51247229
>TDP94|TDP94|generation1aar	LHSPWTLANFLRGP	MHSPWTMANFLRGP	LHSPWTLANF.L	NA	MANFLRGP	10	100.32	1184.6	10	4.7	593.309	2	44.86	N	Y	0.8	60	2.6	307000000	583974	345755	450820	532873	NA	339199405	280993590	359361607	1166903935	931221144	1073173258	1199784946	437135	515532	391238	558274	86465315	149437500	127158492	NA	NA	1128106618	NA	670292476
>TDP94|TDP94|generation1aar	LHSPWTLANFLRGP	MHSPWTMANFLRGP	LHSPWTLA.N	NA	WTMANFLR	8	56.86	923.486	8	0.5	462.751	2	36.32	N	Y	0.51	60	1.6	3770000	482856	488584	295802	390844	313786	307866	416417	543766	649886	569148	642196	411611	445365	649317	496728	304602	1680730	368993	399488	551789	22333895	39394199	18617522	NA
>TDP94|TDP94|generation1aar	LHSPWTLANFLRGP	MHSPWTMANFLRGP	A.NFLRGP	WTMANFLR	NA	8	69.99	702.381	6	2.1	703.39	1	53.55	N	Y	0.87	6.18	1.4	20800000	11852549	NA	43772019	46713056	498925	416048	44846577	438498	46473218	47215311	NA	43277957	NA	NA	31157230	46123574	1651585	2635911	8531179	NA	9122828	12624050	9529348	NA
>TDP94|TDP94|generation1aar	LHSPWTLANFLRGP	MHSPWTMANFLRGP	L.HSPWTLANF.L	XXXMHSPW	WTMANFLR	1 ; 10	78.28	1071.51	9	1.8	536.765	2	42.4	N	Y	0.46	60	0.7	2480000	561000	531647	463014	360245	524403	606418	420963	442393	628231	665769	392871	600976	405961	356026	595322	514469	560626	692731	601073	434765	6586606	32589747	1702930	12678813
>TDP94|TDP94|generation1aar	LHSPWTLANFLRGP	MHSPWTMANFLRGP	LHSPWTL.A	NA	PWTMANFL	7	63.58	852.449	7	2.8	427.233	2	34.7	N	Y	0.44	60	1.9	2120000	606078	332454	473343	464833	631393	459365	289506	365079	2262779	2093612	2517830	2528118	533817	401929	542529	355746	930717	2428359	NA	3370371	19021665	NA	NA	13476780
>TDP94|TDP94|generation1aar	LHSPWTLANFLRGP	MHSPWTMANFLRGP	LHSPWTLANFL.R	NA	ANFLRGPX	11	79.55	1297.68	11	0.7	649.849	2	60.67	N	Y	0.81	60	2.7	1230000	350409	377398	634674	591156	1365680	1418058	NA	1672277	2283073	5157700	2992502	2956613	652109	426968	613421	531655	347176	370832	504970	530995	2716029	4485567	1711753	2766286
>TDP94|TDP94|generation1aar	LHSPWTLANFLRGP	MHSPWTMANFLRGP	H.SPWTLANFLRGP	XXMHSPWT	NA	2	118.01	1357.71	12	2.9	679.866	2	56.21	N	Y	0.89	3.94	1	62900000	33128845	40033418	40622953	59775000	51629369	47192961	55187141	58470387	52561412	33475983	49324694	61167608	44881313	48352223	50854330	46475663	82287777	98379688	123690533	89910186	84319916	111915339	62117230	82722603
>TDP94|TDP94|generation1aar	LHSPWTLANFLRGP	MHSPWTMANFLRGP	LHSPWTLANFLRG.P	NA	FLRGPXXX	13	99.52	1510.8	13	2.3	756.411	2	47.07	N	Y	0.45	17.6	1.7	48300000	NA	4258196	543739	441671	7183699	6636510	4597055	1292753	5986725	3914618	5995324	4509906	18907056	66942959	28202665	99464960	70338076	56350391	28668460	33804616	137220963	163844056	141175523	145407362
>TDP94|TDP94|generation1aar	LHSPWTLANFLRGP	MHSPWTMANFLRGP	L.ANFLRGP	PWTMANFL	NA	7	69.18	773.418	7	1.8	387.717	2	22.1	N	Y	0.61	60	1.9	2790000	443193	352440	292674	566205	447392	584775	310784	329393	5692462	6422591	6717652	5259772	477768	318312	294967	4198654	3720923	NA	27512474	NA	NA	200552	3476447	6685192
>TDP94|TDP94|generation1aar	LHSPWTLANFLRGP	MHSPWTMANFLRGP	L.HSPWTLANFLRGP	XXXMHSPW	NA	1	120.98	1494.77	13	2.5	499.266	3	45.5	N	Y	0.64	17.62	1.6	148000000	61594393	17096500	9909061	4029278	28423911	10085226	2326627	11753378	12480799	13848371	10731733	18532392	14226183	133722842	136089052	114428715	178759752	166041667	99992814	127145718	566864529	688503166	367938708	494739684
>TDP16|TDP16|generation1	SLQFNVKSHPEELV	SMQFNVKSHPEELV	SLQFNVKSHPEELV	NA	NA		121.88	1625.84	14	3.4	813.931	2	32.54	Y	Y	0.76	2.76	2.6	11200000000	14087045656	13698437500	22673275862	11512222222	15211233536	21667921843	16859615385	23364434524	13394027778	12212736318	12382768362	9416169355	2514822027	7640140439	9669485294	9594407631	2749402704	9121914063	9271010021	10999113720	2829590889	4279642565	12264623591	8396388552
>TDP16|TDP16|generation1	SLQFNVKSHPEELV	SMQFNVKSHPEELV	SLQFNVK.S	NA	FNVKSHPE	7	69.06	834.46	7	0.8	418.238	2	23.73	N	Y	1.61	42.02	2.5	48000000	2642535	2123789	1385589	2014639	60178749	62167650	61706192	65705060	194822222	197366542	214634652	191751344	2340437	2250458	1736926	2156541	3516904	6496380	7120876	6337104	21860719	27575940	23999839	44774828
>TDP16|TDP16|generation1	SLQFNVKSHPEELV	SMQFNVKSHPEELV	S.LQFNVKSHPEELV	XXXSMQFN	NA	1	85.98	1538.81	13	0.9	513.944	3	30.52	N	Y	0.8	4.62	2	107000000	102009641	167779312	95311734	187073611	95708637	83608683	NA	84681250	76609780	94212537	105253531	86448790	70396660	63029120	75386172	74554709	77721631	171230469	46701846	76489250	194948402	122659212	264704106	120581715
>TDP16|TDP16|generation1	SLQFNVKSHPEELV	SMQFNVKSHPEELV	K.SHPEELV	FNVKSHPE	NA	7	87.49	809.392	7	2.2	405.704	2	17.91	N	Y	1.38	49.32	2	32900000	1661300	3302492	1333105	3509014	38083599	44243401	37315949	46373065	NA	112313557	112476813	129619624	11289165	9376907	11818260	10298584	8092765	15047526	NA	1493458	20062651	25606230	22588084	22520409
>TDP16|TDP16|generation1	SLQFNVKSHPEELV	SMQFNVKSHPEELV	Q.FNVKSHPEELV	XSMQFNVK	NA	3	81.95	1297.67	11	3.9	649.843	2	31.82	N	Y	0.43	60	2.7	2500000	3322600	8123492	4944034	5711833	5862432	5899120	6564010	5348914	2973068	3881905	5231720	4006425	616431	630315	349058	451157	339279	832284	549064	491515	NA	931136	NA	1028491
>TDP16|TDP16|generation1	SLQFNVKSHPEELV	SMQFNVKSHPEELV	SLQFNVKSH.P	NA	VKSHPEEL	9	75.61	1058.55	9	1.2	353.858	3	19.23	N	Y	0.36	60	2.2	701000	1262977	971633	1081179	904374	1398989	1145791	NA	866975	1197345	366317	377786	567919	587928	558609	369426	300616	582107	466789	7513911	489876	1958948	644204	363563	654655
>TDP16|TDP16|generation1	SLQFNVKSHPEELV	SMQFNVKSHPEELV	S.LQFNVK.S	XXXSMQFN	VKSHPEEL	1 ; 7	48.18	747.428	6	2.4	374.722	2	22.89	N	Y	0.49	60	2.6	241000	428705	385599	462034	560734	461791	362774	449602	570913	957876	1559305	1104130	1199785	468086	604166	575448	598398	599819	302316	497226	686293	418426	1092294	570431	520649
>TDP16|TDP16|generation1	SLQFNVKSHPEELV	SMQFNVKSHPEELV	V.KSHPEELV	QFNVKSHP	NA	6	73.59	937.487	8	2.1	469.752	2	13.87	N	Y	0.8	60	1.2	2120000	NA	259102	261372	NA	3441958	3255861	2899854	2621086	12480799	10108220	9070378	8848414	585913	451161	394287	136434	508662	531356	465415	501831	564057	259644	377540	654274
>TDP16|TDP16|generation1	SLQFNVKSHPEELV	SMQFNVKSHPEELV	N.VKSHPEELV	MQFNVKSH	NA	5	82.51	1036.56	9	3.9	519.287	2	15.95	N	Y	0.47	60	1.7	404000	697552	642446	NA	NA	736135	1349991	1135214	957112	2232338	2507973	NA	217461	422371	505669	627976	615748	519035	595700	620452	355412	324999	578277	621863	552173
>TDP100|TDP100|generation1aar	KHPLETVYADSSEW	KHPLETVYADSSEW	H.PLETVYADSSEW	XXKHPLET	NA	2	82.72	1395.62	12	2.9	698.819	2	39.04	N	Y	1.97	29.85	1.8	17600000	20596232	29839232	22883214	21031944	25981231	23142702	18545577	20043601	25164537	25188769	22804932	30851613	16061820	15003051	17906454	11442871	16904455	16707943	NA	NA	15520164	10475276	13323440	10373574
>TDP100|TDP100|generation1aar	KHPLETVYADSSEW	KHPLETVYADSSEW	KHPLETVYADSSEW	NA	NA		115.1	1660.77	14	2.7	831.396	2	30.02	Y	Y	0.86	2.15	2.4	6940000000	3798644725	9270337936	8250553161	8744861111	9903956434	9733548137	9104192308	9998080357	8229209491	9192264925	8987826036	9019811828	6883636935	4590607329	5649486315	4929236948	7383554965	7731315104	5641213080	5449102210	4400534326	3429085989	5823490338	4282424150
>TDP100|TDP100|generation1aar	KHPLETVYADSSEW	KHPLETVYADSSEW	KHPLETVYADSSE.W	NA	DSSEWXXX	13	70.31	1474.69	13	3.6	492.574	3	18.28	N	Y	0.89	60	1.1	2170000	346205	695541	435435	692186	585100	658611	551335	485617	1877193	406918	488574	543519	4258677	3612148	5980756	3547290	4886748	6838841	NA	NA	2933690	3984186	3944091	5435043
>TDP100|TDP100|generation1aar	KHPLETVYADSSEW	KHPLETVYADSSEW	KHPLETVYAD.S	NA	VYADSSEW	10	76.96	1171.59	10	0.9	391.537	3	16.61	N	Y	0.59	60	0.9	16200000	490917	466637	527327	411896	16432573	18264583	18657974	21585417	79045058	82654055	81932651	90626613	NA	777060	1656347	1047463	1661300	410200	504444	482423	382005	455120	343580	347157
>TDP100|TDP100|generation1aar	KHPLETVYADSSEW	KHPLETVYADSSEW	KHPLETV.Y	NA	LETVYADS	7	63.78	822.46	7	0.5	412.238	2	12.24	N	Y	1.03	60	2.5	982000	639077	517733	340820	595493	611231	458732	427208	479998	563023	618445	414156	513522	1395084	1337228	1441470	1461167	1845889	1483997	2242613	2623642	1949484	1942850	2152927	2287506
>TDP132|TDP132|GenScript	EPLDLQKQRYFDWL	EPLDMQKQRYFDWL	EPLDLQKQRYFD.W	NA	RYFDWLXX	12	103.86	1550.77	12	4.8	776.397	2	27.78	N	Y	1.28	4.2	2.8	54100000	51004820	56598970	57208034	48152083	78831940	71470109	62268179	72109524	53068762	51686045	54587371	53454704	53417023	NA	54704218	60559197	79956128	77416927	7317393	12512753	60187953	45392862	77117130	50892577
>TDP132|TDP132|GenScript	EPLDLQKQRYFDWL	EPLDMQKQRYFDWL	D.LQKQRYFDWL	EPLDMQKQ	NA	4	83.9	1395.73	10	4.1	698.875	2	37.9	N	Y	1.25	5.45	1.7	29100000	24870922	28564959	34009914	41510417	32643085	34714053	33382038	39968601	39979144	32821729	34878131	46491667	25607129	11496903	16563470	24734207	28757004	22208073	21270148	12815481	30472517	28202665	19411634	18530572
>TDP132|TDP132|GenScript	EPLDLQKQRYFDWL	EPLDMQKQRYFDWL	P.LDLQKQRYFDWL	XXEPLDMQ	NA	2	91.59	1623.84	12	2.8	812.93	2	45.57	N	Y	0.54	5.13	3	11800000	3701493	2569784	5416394	6143542	9792926	8349524	7339553	11978720	20801331	16029216	13827425	18103898	5066357	13616899	1781692	27110803	12726917	9972878	14565427	17860946	11734758	14504228	7376421	12058172
>TDP132|TDP132|GenScript	EPLDLQKQRYFDWL	EPLDMQKQRYFDWL	EPLDLQKQR.Y	NA	QKQRYFDW	9	101.78	1125.61	9	0.9	376.212	3	15.45	N	Y	1.44	13.58	1.6	1380000	1262977	1614079	1165154	1039421	1565536	1418058	1077891	891881	NA	1023907	993717	1024102	NA	NA	1038574	1241111	1700161	1286823	1653060	2411732	2214462	1942850	2082339	2784019
>TDP132|TDP132|GenScript	EPLDLQKQRYFDWL	EPLDMQKQRYFDWL	EPLDLQKQRYFDWL	NA	NA		115.77	1849.94	14	0.5	925.975	2	47.79	Y	Y	0.83	5.37	2.6	2500000000	2846554743	5086474079	4345711207	4925902778	2598123100	4787362836	3349443590	4803348214	3703651620	3489353234	3271114642	3513655914	1404261935	761567894	1047527574	1989299197	2739687500	2293450521	NA	1049456722	1097767703	1181825980	970581723	1143753034
>TDP132|TDP132|GenScript	EPLDLQKQRYFDWL	EPLDMQKQRYFDWL	EPLDLQKQ.R	NA	MQKQRYFD	8	91.89	969.513	8	3.6	485.765	2	18.45	N	Y	0.37	60	0.6	102000	707573	426322	455886	418718	385962	461126	252894	686812	645349	618270	548969	516336	546717	575650	700003	615438	317431	348707	285873	416441	561508	413747	473808	554466
>TDP234|TDP234|GenScript	ADIVANFTGHGYHQ	ADIVANFTGHGYHQ	D.IVANFTGHGYHQ	XXADIVAN	NA	2	111.07	1342.64	12	0.5	672.329	2	18.9	N	Y	1.77	7.48	2	182000000	182645833	166717418	224633381	166041667	206517477	256384834	230414744	268038690	224248495	266063184	246623470	252811828	189070561	111707496	128031148	178684839	116582447	114153646	182645833	182645833	120186636	115496630	148234300	144520732
>TDP234|TDP234|GenScript	ADIVANFTGHGYHQ	ADIVANFTGHGYHQ	A.DIVANFTGHGYHQ	XXXADIVA	NA	1	108.74	1457.67	13	5.7	729.846	2	26.18	N	Y	0.54	11.09	1.5	20900000	8364791	10066759	6885958	7881444	9493142	10357494	7395751	7981860	9528024	11776567	6119151	9416169	3873193	8235370	9132292	6038315	21276297	8187930	19189372	22906411	72206617	80041850	56117271	66053954
>TDP234|TDP234|GenScript	ADIVANFTGHGYHQ	ADIVANFTGHGYHQ	ADIVANFTGHGYHQ	NA	NA		122.9	1528.71	14	2.3	765.362	2	28.92	Y	Y	1.61	4.11	1.7	12000000000	12532613032	13379869186	12281357759	10759500000	3974906282	13953687888	12476115385	4471264881	10451400463	12757947761	12589147834	3085161290	11748073702	11741517857	NA	11971004016	14378501773	9786080729	15259018987	12815481123	11450852763	9042759395	14823429952	14540736246
>TDP234|TDP234|GenScript	ADIVANFTGHGYHQ	ADIVANFTGHGYHQ	I.VANFTGHGYHQ	XADIVANF	NA	3	102.02	1229.56	11	2.5	615.788	2	25.15	N	Y	1.37	1.51	0.4	60000000	71698205	73589281	70853987	63649306	77277508	78049896	66539282	71872321	55706979	63462612	63771257	37707527	40016876	57892206	71715349	55629960	54210838	47944531	82653020	53683748	50913709	37872151	55499628	52222522
>TDP234|TDP234|GenScript	ADIVANFTGHGYHQ	ADIVANFTGHGYHQ	N.FTGHGYHQ	IVANFTGH	NA	6	69.85	945.409	8	3.1	473.711	2	8.37	N	Y	0.84	60	2.9	770000	534334	377773	609742	584263	607339	697684	456334	681957	3845709	NA	3931529	3974288	448496	331822	596704	675642	672680	627098	171086	418028	NA	1092294	1076463	641920
>TDP234|TDP234|GenScript	ADIVANFTGHGYHQ	ADIVANFTGHGYHQ	V.ANFTGHGYHQ	ADIVANFT	NA	4	72.03	1130.49	10	1.5	566.253	2	24.94	N	Y	0.93	4.16	1.3	25700000	27202571	45236701	31385692	25238333	32309992	37550168	34730808	38070982	34601238	36420124	41172705	33422581	14593310	28864565	6947704	24294096	24870922	20340104	3733836	32190067	NA	20592422	34588003	NA
>TDP131|TDP131|GenScript	ELKELGRSANAFQT	EMKELGRSANAFQT	ELKELGRSANAFQT	NA	NA		135.58	1562.81	14	3.5	782.413	2	23.79	Y	Y	2.17	6.04	2.3	9980000000	10589572252	9652619913	10129495929	10903402778	11880306484	11128916925	11352141026	12097321429	11669039352	13739328358	14033804143	12212096774	8737629816	NA	8559285131	8634966867	5595957447	11104036458	7872266614	10191839319	7930425302	6329931577	8258768116	9841595874
>TDP131|TDP131|GenScript	ELKELGRSANAFQT	EMKELGRSANAFQT	ELKELGRSANAF.Q	NA	ANAFQTXX	12	99.82	1333.7	12	3.3	667.859	2	22.22	N	Y	0.51	60	3.4	6580000	1010381	31219695	18369552	31437222	1565536	3097038	2214229	4755908	15423426	19082400	17439065	17568280	410872	402740	428937	606925	539338	298358	492670	521742	NA	2041336	2779393	NA
>TDP131|TDP131|GenScript	ELKELGRSANAFQT	EMKELGRSANAFQT	K.ELGRSANAFQT	XEMKELGR	NA	3	87.25	1192.58	11	0.3	597.299	2	19.16	N	Y	0.61	60	2.5	1950000	2593959	NA	7116889	NA	NA	3743672	2113072	3581756	289393	372590	501176	677679	2496466	NA	NA	2262168	1807028	2013255	9028253	3370371	1987338	NA	2311749	3750446
>TDP131|TDP131|GenScript	ELKELGRSANAFQT	EMKELGRSANAFQT	L.GRSANAFQT	MKELGRSA	NA	5	101.69	950.457	9	0.9	476.236	2	12.73	N	Y	0.53	60	1.8	1440000	1272692	1794602	NA	NA	3164381	2461748	1820838	2194122	294280	329231	344187	525983	1083026	NA	755652	NA	1593293	NA	11270866	2109004	1542553	1915991	1702930	1578202
>TDP131|TDP131|GenScript	ELKELGRSANAFQT	EMKELGRSANAFQT	E.LKELGRSANAFQT	XXXEMKEL	NA	1	77.73	1433.76	13	2.1	717.89	2	19.66	N	Y	0.84	13.21	1.7	1280000	551373	2028218	443300	307560	396729	406634	1607283	462557	NA	3467545	NA	2442419	2074269	1671536	1047528	NA	1564148	2148164	NA	1382457	2044119	3142583	2311749	2854949
>TDP23|TDP23|generation1	LGNNGSLEQDVWIA	MGNNGSLEQDVWIA	LGNNGSLEQDVWIA	NA	NA		78	1514.74	14	2.9	758.378	2	47.09	Y	Y	0.97	5.26	2.7	1130000000	898656361	954643047	809309986	990715278	880475051	859910197	831741026	1066224702	852347222	638987811	752253178	851633065	1183985553	153292039	1244498570	1434760040	1923610372	2189674479	919009098	9949657	1826458333	1378796977	1535283816	1622533374
>TDP23|TDP23|generation1	LGNNGSLEQDVWIA	MGNNGSLEQDVWIA	G.SLEQDVWIA	GNNGSLEQ	NA	5	50.92	1059.52	9	2.9	530.771	2	40.74	N	Y	1.3	9.73	1.3	17500000	13115525	16459363	NA	13061944	17098759	19172140	15848038	17315774	11567569	12212736	10525353	10626667	16337165	22912267	18891309	15315843	26133898	32897005	NA	NA	27349557	19607567	22058676	21988430
>TDP9|TDP9|generation1	NLSEDWAFKPTGPL	NLSEDWAFKPTGPM	D.WAFKPTGPL	LSEDWAFK	NA	5	95.71	1015.55	9	2.8	508.783	2	36.77	N	Y	3.49	25.51	0.9	43400000	36626319	38440577	36739104	39850000	36418136	39819061	40125885	38663988	39167384	36965336	41791843	46598790	43596367	48922991	49242749	46387641	43038353	49086068	42771493	33905525	57443534	49511346	47117331	51158566
>TDP9|TDP9|generation1	NLSEDWAFKPTGPL	NLSEDWAFKPTGPM	NLSEDWAFKPTGPL	NA	NA		136.67	1573.78	14	3	787.898	2	46.41	Y	Y	0.54	4.41	3.3	9580000000	9715203901	10162329215	9352726293	11401527778	10758894377	10856649845	11239743590	11729657738	1968516204	179919776	193996704	NA	9637091709	9213829985	7950465686	9858473896	12435460993	13698437500	11791060127	12310934622	NA	10206678922	10235225443	10107584951
>TDP9|TDP9|generation1	NLSEDWAFKPTGPL	NLSEDWAFKPTGPM	W.AFKPTGPL	SEDWAFKP	NA	6	93.16	829.47	8	0.9	415.743	2	27.32	N	Y	2.34	60	1.2	21800000	NA	8643820	6182666	5700764	NA	7124322	7598067	6712827	9933904	3380311	3539408	5184785	17622111	40116853	35454779	24998273	20693384	21585417	NA	23713686	46939033	29277053	52499648	43976861
>TDP9|TDP9|generation1	NLSEDWAFKPTGPL	NLSEDWAFKPTGPM	L.SEDWAFKPTGPL	XXNLSEDW	NA	2	122.51	1346.65	12	1.6	674.334	2	39.95	N	Y	1.42	20.74	2.6	8790000	3682062	4470575	4282730	3586500	6639648	5706264	NA	5775878	9933904	1951857	7336790	7048737	4680873	4443838	12176389	6566448	6781212	10004010	NA	NA	21103638	26143423	16323420	18264583
>TDP9|TDP9|generation1	NLSEDWAFKPTGPL	NLSEDWAFKPTGPM	N.LSEDWAFKPTGPL	XXXNLSED	NA	1	115.87	1459.73	13	0.7	730.875	2	46.47	N	Y	0.55	3.92	2.4	25000000	15641478	14972711	18579490	22470972	20429686	20420031	25064628	23127232	30745382	17882935	24249588	29030511	12390546	18835352	23367923	14435622	18847496	20340104	22541733	18264583	45898046	60255219	32911544	42292263
>TDP9|TDP9|generation1	NLSEDWAFKPTGPL	NLSEDWAFKPTGPM	NLSEDWAFKPT.G	NA	FKPTGPMX	11	72.04	1306.62	11	2.1	654.318	2	34.95	N	Y	0.37	60	3.3	3310000	685970	390427	509386	386621	330411	597065	706785	512128	2090280	1733772	2476554	2003212	NA	3954608	9311356	NA	2963137	4732187	NA	NA	10788407	14683292	8091122	10284911
>TDP9|TDP9|generation1	NLSEDWAFKPTGPL	NLSEDWAFKPTGPM	NLSEDWAFKPTGP.L	NA	PTGPMXXX	13	89.83	1460.69	13	7.6	731.36	2	38.52	N	Y	0.71	16.44	1	7320000	18944648	3206921	1826458	NA	5107421	506690	485298	600889	1572784	454593	336472	348192	NA	11578441	15399551	7305833	9462609	7606784	NA	2613551	26403206	21398213	18882226	11260204
>TDP49|TDP49|generation2	KSHTNDLPLISVLR	KSHTNDLPLISVMR	S.HTNDLPLISVLR	XXKSHTND	NA	2	108.87	1376.78	12	2.2	689.398	2	45.77	N	Y	2.99	17.35	1	44800000	36820623	40776744	49755244	39960694	39749063	41974508	47206923	42933631	41399722	44707338	48705556	46705914	39649749	38486086	36797763	42074558	42552593	54482422	56296532	41978269	60377224	49600878	46234984	48321349
>TDP49|TDP49|generation2	KSHTNDLPLISVLR	KSHTNDLPLISVMR	KSHTNDLPLISVLR	NA	NA		132.6	1591.9	14	2.8	796.962	2	37.14	Y	Y	0.94	1.64	2.2	13700000000	13892741578	12105595930	14065828544	14279583333	13989893617	13613354037	13375294872	14232142857	13191087963	9039605721	12485958098	11997849462	12390546482	12719977679	11281066176	14171556225	16321542553	14528645833	16415005274	15640941529	17791407599	15220486111	12441092995	13299453883
>TDP49|TDP49|generation2	KSHTNDLPLISVLR	KSHTNDLPLISVMR	K.SHTNDLPLISVLR	XXXKSHTN	NA	1	113.98	1463.81	13	0.6	732.913	2	45.39	N	Y	2.11	20.46	1.7	14100000	14184198	12530354	14170797	11733611	11325152	11083539	12925705	10828289	11060220	10904229	10153870	10058911	9269964	14921512	12534518	10386606	11269637	17330599	16299407	13723665	24226598	22204003	20911624	20215170
>TDP49|TDP49|generation2	KSHTNDLPLISVLR	KSHTNDLPLISVMR	N.DLPLISVLR	SHTNDLPL	NA	5	60.58	1024.63	9	1.9	513.322	2	51.55	N	Y	1.49	18.39	1.2	1840000	1622439	NA	890136	970790	1421196	NA	NA	1435074	1694547	1744677	1692312	NA	2065091	1557382	2202494	1681222	2428801	2521758	NA	NA	3747552	3205255	2585277	2819484
>TDP113|TDP113|generation1aar	QEGHQSNKPPAFLH	QEGHQSNKPPAFMH	Q.EGHQSNKPPAFLH	XXXQEGHQ	NA	1	104.14	1460.72	13	0.8	487.913	3	17.28	N	Y	0.76	3.87	2.2	11600000	8034474	8123492	9699124	10925542	11103090	15655357	16522423	15418155	15829306	14284540	14343373	16925538	10554910	2462457	12444986	6751294	4537000	11622917	46008254	14228211	3293303	4019999	7932300	6764989
>TDP113|TDP113|generation1aar	QEGHQSNKPPAFLH	QEGHQSNKPPAFMH	QEGHQSNKPPAFLH	NA	NA		117.47	1588.77	14	4.2	795.398	2	16.8	Y	Y	1.48	4.64	2.5	979000000	1049242021	1021542393	1186148228	1140152778	1254649189	1565535714	1483646154	1601116071	1400284722	1090422886	1031897363	1274771505	849899707	445199219	816534314	521970984	NA	1004552083	950220728	1000011165	546044797	494218137	703230576	674725627
>TDP113|TDP113|generation1aar	QEGHQSNKPPAFLH	QEGHQSNKPPAFMH	K.PPAFLH	QSNKPPAF	NA	8	42.96	680.365	6	3.1	341.191	2	23.36	N	Y	0.46	60	0.8	724000	NA	NA	3747389	2457417	2387164	3834428	NA	NA	376444	660629	2579743	464810	379929	670323	388057	423818	553676	495706	4103751	486336	449752	575363	488197	595933
>TDP113|TDP113|generation1aar	QEGHQSNKPPAFLH	QEGHQSNKPPAFMH	E.GHQSNKPPAFLH	XXQEGHQS	NA	2	96.9	1331.67	12	0.7	444.899	3	17.21	N	Y	0.72	5.9	1.9	5490000	4935324	6127131	8785894	6874125	11658245	5740298	6755086	8112321	4829968	7371259	10422163	6888051	3350037	755045	5058573	1769244	1894465	4026510	NA	1725549	2697102	NA	2373513	2172244
>TDP188|TDP188|GenScript	LLQATDEPRGHLYN	LLQATDEPRGHMYN	L.QATDEPRGHLYN	XXLLQATD	NA	2	65.86	1399.65	12	2.2	700.833	2	21.66	N	Y	2.94	60	1.7	26500000	43912722	39396281	43037237	41510417	46744010	51957635	50691244	54082143	42008542	44598296	47880038	48419892	8453106	7207987	8022092	7745944	9715204	12245573	10218919	16448216	8678043	9311356	8426414	10639563
>TDP188|TDP188|GenScript	LLQATDEPRGHLYN	LLQATDEPRGHMYN	LLQATDEPRGHLY.N	NA	GHMYNXXX	13	118.8	1511.77	13	3.6	756.897	2	24.48	N	Y	1.79	7.62	1.2	13900000	13504133	10831323	14905580	13283333	16099481	18491473	18095987	22415625	18264583	18755274	17955014	16389919	12574110	9784598	11102002	13907490	9375172	17123047	NA	14732758	7457250	6159820	9529348	14274747
>TDP188|TDP188|GenScript	LLQATDEPRGHLYN	LLQATDEPRGHMYN	Q.ATDEPRGHLYN	XLLQATDE	NA	3	69.36	1271.59	11	4.1	636.805	2	21.66	N	Y	1.18	60	2.5	8720000	16224391	17733636	18054646	16825556	20096593	21214143	12700910	23245833	17452824	18319104	18677342	17996774	459028	569014	309885	498871	2477377	4223685	NA	NA	413099	428724	557904	512091
>TDP188|TDP188|GenScript	LLQATDEPRGHLYN	LLQATDEPRGHMYN	D.EPRGHLYN	QATDEPRG	NA	6	101.17	984.478	8	2.7	493.248	2	10.01	N	Y	1.64	3.01	1.5	17900000	14572806	13486059	17529801	21364028	19652470	20760365	23603462	22534226	22932199	22680796	24765537	26566667	16704292	14839974	10117147	10914739	12629765	19094792	23697719	16044579	17412867	11460131	17205767	16048008
>TDP188|TDP188|GenScript	LLQATDEPRGHLYN	LLQATDEPRGHMYN	LLQATDEPRGHL.Y	NA	RGHMYNXX	12	93.4	1348.71	12	2.2	450.578	3	21.23	N	Y	0.81	6.36	2.8	4030000	5926274	634737	621905	442691	5407205	NA	3135888	NA	4038502	2933238	NA	NA	3744698	10192290	6464230	3943390	3487758	4815208	6334805	6367377	7883108	4897415	6291134	6241877
>TDP188|TDP188|GenScript	LLQATDEPRGHLYN	LLQATDEPRGHMYN	L.LQATDEPRGHLYN	XXXLLQAT	NA	1	88.6	1512.73	13	2.6	757.375	2	16.1	N	Y	0.4	60	1.5	735000	323901	449811	656872	476067	576257	543478	430662	8622307	525644	671950	422085	498324	315818	383702	698664	458158	NA	359065	NA	420792	1552016	3554431	1420579	2127913
>TDP188|TDP188|GenScript	LLQATDEPRGHLYN	LLQATDEPRGHMYN	LLQATDEPRGHLYN	NA	NA		142.71	1625.82	14	3	813.918	2	23.19	Y	Y	1.35	3.18	2.9	14200000000	14961414007	13698437500	16270174808	14722361111	17431851570	18151138716	18995166667	19569196429	16032245370	17991977612	17748634652	16818413978	13400146566	11659979539	11012469363	2006903614	NA	14424869792	14912223101	14228211326	8971411917	7637102737	9176409018	12678812702
>TDP188|TDP188|GenScript	LLQATDEPRGHLYN	LLQATDEPRGHMYN	LLQATD.E	NA	QATDEPRG	6	47.44	659.349	6	4.3	330.683	2	17	N	Y	0.76	15.46	2.1	255000	381808	NA	229882	NA	219841	519576	NA	NA	111617	388331	321281	701017	NA	290276	470940	444512	515833	256327	401852	648649	750457	702828	734113	614435
>TDP188|TDP188|GenScript	LLQATDEPRGHLYN	LLQATDEPRGHMYN	E.PRGHLYN	ATDEPRGH	NA	7	103.59	855.435	7	2.2	428.724	2	9.24	N	Y	0.31	60	1	159000	NA	NA	108118	636493	353078	296090	NA	265667	302380	158111	NA	880556	342390	609192	676447	461303	677065	597836	1236905	588401	386738	410485	615283	492401
>TDP188|TDP188|GenScript	LLQATDEPRGHLYN	LLQATDEPRGHMYN	T.DEPRGHLYN	LQATDEPR	NA	5	57.83	1099.5	9	0.8	367.509	3	11.55	N	Y	0.35	60	0.6	122000	333180	684694	594084	565695	416038	576194	415210	544507	588525	654254	602628	NA	389109	617027	662854	394541	637447	421905	382330	553733	362781	435403	489639	399266
>TDP3|TDP3|generation1	AVRAVEGIKLWQSL	AVRAVEGIKMWQSM	A.VEGIKLWQSL	AVRAVEGI	NA	4	81.86	1171.66	10	1.5	586.838	2	48.58	N	Y	1.72	10.74	1.2	21400000	15544326	14123195	13436015	16050694	14434017	17697360	NA	14943750	26686586	16574428	12176389	29566129	31022257	22504576	21935406	19981014	19721864	22519401	37107160	35419164	21198273	26053891	17205767	22254419
>TDP3|TDP3|generation1	AVRAVEGIKLWQSL	AVRAVEGIKMWQSM	AVRAVEGIKL.W	NA	GIKMWQSM	10	39.11	1054.65	10	1.9	352.558	3	26.12	N	Y	1.09	21.42	0.8	9440000	2904846	630765	NA	NA	295877	537162	573781	290573	554026	866886	NA	628816	697542	26989183	21219148	4902830	3662632	3497253	NA	1604458	27633463	71267688	15705777	19771855
>TDP3|TDP3|generation1	AVRAVEGIKLWQSL	AVRAVEGIKMWQSM	V.RAVEGIKLWQSL	XXAVRAVE	NA	2	78.57	1398.8	12	2.6	467.275	3	43.18	N	Y	1.07	12.56	2.4	5620000	2817409	2867115	NA	2822708	2398267	3085694	2247949	2573646	1806164	4427117	NA	2238884	3212364	11986133	10027614	5351743	2768833	943324	6554442	1776004	8536090	29008456	5355846	12767476
>TDP3|TDP3|generation1	AVRAVEGIKLWQSL	AVRAVEGIKMWQSM	AVRAVEGIKLW.Q	NA	IKMWQSMX	11	60.76	1240.73	11	0.4	414.584	3	37.11	N	Y	0.32	60	2.2	3980000	519532	417186	630240	648599	288670	652931	300844	439489	341511	396790	668353	582640	576633	292922	529455	596077	625743	354856	634373	319422	18359218	46556781	9352878	11969508
>TDP3|TDP3|generation1	AVRAVEGIKLWQSL	AVRAVEGIKMWQSM	E.GIKLWQSL	RAVEGIKM	NA	6	47.27	943.549	8	2	472.783	2	42.52	N	Y	0.63	60	1.1	583000	690738	374760	492304	614108	NA	NA	810386	1060295	798568	NA	NA	873058	549302	654677	502158	533068	626620	500184	652088	581581	NA	7099909	NA	2119046
>TDP3|TDP3|generation1	AVRAVEGIKLWQSL	AVRAVEGIKMWQSM	AVRAVEGIK.L	NA	EGIKMWQS	9	56.96	941.566	9	0.5	471.79	2	12.7	N	Y	0.43	60	1	1170000	558939	623737	398049	526364	403810	631186	395881	690494	617271	494210	659919	482261	586815	581714	565866	401454	329585	304546	422085	342083	2668711	15041422	587643	6649727
>TDP3|TDP3|generation1	AVRAVEGIKLWQSL	AVRAVEGIKMWQSM	A.VRAVEGIKLWQSL	XXXAVRAV	NA	1	101.79	1497.87	13	4.9	749.944	2	45.55	N	Y	0.56	7.03	1.5	616000000	354604942	85376308	327502874	211426389	314217452	344871636	346184103	263294643	106543403	NA	166135476	85270430	593828413	1663381696	1002761438	827407631	534336215	876907552	834622099	594355778	647304404	1405656658	544408112	930961772
>TDP75|TDP75|generation3	NFLAFLKWHEGQYE	NFMAFMKWHEGQYE	NFLAFLKWHEGQYE	NA	NA		116.7	1780.86	14	2	891.438	2	52.27	Y	Y	0.32	2.85	2.9	13200000000	18944647606	20706940407	17949676724	22913750000	16987727964	14180577122	16972012821	22178422619	16742534722	18973358209	17129496234	16068548387	8884480737	NA	9132291667	9330341365	7509852615	13802213542	5282857331	11907297422	9189072755	7941512459	5549962762	3785911206
>TDP75|TDP75|generation3	NFLAFLKWHEGQYE	NFMAFMKWHEGQYE	NFLAFLK.W	NA	AFMKWHEG	7	58.52	851.49	7	1.3	426.753	2	48.36	N	Y	1.06	8.33	1.5	27700000	668406	19114099	15325455	13172639	NA	11684796	11014949	10496205	14916076	11449440	10525353	9448306	22486547	36039937	44945200	41194337	50907668	40472656	14334230	23310048	60661129	55868137	37764452	36706493
>TDP75|TDP75|generation3	NFLAFLKWHEGQYE	NFMAFMKWHEGQYE	F.LAFLKWHEGQYE	XXNFMAFM	NA	2	83.08	1519.75	12	2.4	760.882	2	33.06	N	Y	0.69	9.67	3	22000000	17098759	40882934	45766427	56896944	25981231	57970199	37203551	59419196	14916076	47433396	31266490	29030511	13767274	6311066	3455946	17340351	11658245	18887240	NA	NA	3075642	NA	15176369	6135481
>TDP75|TDP75|generation3	NFLAFLKWHEGQYE	NFMAFMKWHEGQYE	F.LKWHEGQYE	FMAFMKWH	NA	5	74.99	1188.56	9	2.7	595.284	2	15.8	N	Y	0.51	60	2.7	7230000	603428	456552	333362	605980	4474545	2824771	1472406	2549926	34195359	9661147	7790825	48955511	660474	399398	428902	686005	360546	920493	333456	696540	10315231	20323826	13323440	16136671
>TDP75|TDP75|generation3	NFLAFLKWHEGQYE	NFMAFMKWHEGQYE	L.AFLKWHEGQYE	XNFMAFMK	NA	3	66.22	1406.66	11	8.1	704.344	2	45.21	N	Y	0.41	60	3.6	1950000	5702825	3982104	6224654	4306014	4296896	4651229	12813308	6013080	1603225	NA	877113	604177	588090	303217	555206	514248	287815	489460	402800	364269	536444	624566	690296	286737
>TDP75|TDP75|generation3	NFLAFLKWHEGQYE	NFMAFMKWHEGQYE	NFLAFLKWHE.G	NA	KWHEGQYE	10	95.68	1303.67	10	2.6	652.845	2	46.69	N	Y	0.61	14.54	1.5	476000	NA	638199	303360	NA	616222	333527	NA	NA	1237933	1199465	1176363	NA	611389	357076	277550	655728	NA	1317956	497074	NA	NA	1531002	329998	525772
>TDP75|TDP75|generation3	NFLAFLKWHEGQYE	NFMAFMKWHEGQYE	NFLAFLKWHEGQ.Y	NA	HEGQYEXX	12	49.27	1488.75	12	0.1	497.258	3	47.07	N	Y	0.42	60	2	223000	553768	676691	314171	576743	545638	645751	457844	654656	423814	426227	500808	345235	NA	839845	1271358	915430	422043	651613	1056571	687249	890517	652000	426900	549394
>TDP75|TDP75|generation3	NFLAFLKWHEGQYE	NFMAFMKWHEGQYE	L.KWHEGQYE	MAFMKWHE	NA	6	45.83	1075.47	8	1.3	359.498	3	10.33	N	Y	0.56	60	1	133000	513124	328957	539504	371644	NA	NA	128133	230086	813789	703323	732647	782003	346061	609055	386288	472290	505963	576401	577922	344664	664016	679447	558048	523000
>TDP229|TDP229|GenScript	ADARKYWNVHGTHQ	ADARKYWNVHGTHQ	ADARKYWNVHGTHQ	NA	NA		128.01	1681.81	14	0.9	841.912	2	12.58	Y	Y	1.7	10.29	2.2	8020000000	9025424424	7751828973	10601855843	12287083333	12102368288	12252018634	8935596154	12808928571	11060219907	3990947761	11350870998	8623454301	7792277010	3864916295	4628818423	4559544177	5945704787	6205807292	11455824103	9263473757	3615062608	4046858660	5611727053	5310915251
>TDP229|TDP229|GenScript	ADARKYWNVHGTHQ	ADARKYWNVHGTHQ	A.DARKYWNVHGTHQ	XXXADARK	NA	1	80.63	1610.77	13	0.7	403.7	4	12.5	N	Y	1.01	8.28	4.2	53600000	14281350	31113505	20993774	32654861	73835550	33239273	27649769	58351786	13089618	19627612	24352778	26459543	36896294	42481464	64284171	71914046	88505508	92049349	55140546	118063881	53752763	72968801	101469907	88485700
>TDP229|TDP229|GenScript	ADARKYWNVHGTHQ	ADARKYWNVHGTHQ	D.ARKYWNVHGTHQ	XXADARKY	NA	2	104.35	1495.74	12	4.1	748.882	2	9.88	N	Y	1.6	5.3	2.8	189000000	125326130	193264777	200490541	223602778	217620567	233695911	236034615	250248512	232366088	251887687	253846751	249598118	145015285	125569010	91322917	108267169	349747340	153588542	295932489	264382366	126811097	88905545	128822665	107282261
>TDP229|TDP229|GenScript	ADARKYWNVHGTHQ	ADARKYWNVHGTHQ	K.YWNVHGTHQ	DARKYWNV	NA	5	64.11	1140.51	9	0.5	381.178	3	13.06	N	Y	0.9	60	1.4	369000	1029812	793235	1024496	653097	NA	1024405	1011577	NA	974111	617179	1166044	1114086	509568	539526	558601	519550	599516	440888	653357	490164	301688	479717	569549	661835
>TDP229|TDP229|GenScript	ADARKYWNVHGTHQ	ADARKYWNVHGTHQ	Y.WNVHGTHQ	ARKYWNVH	NA	6	45.4	977.447	8	0.8	326.823	3	10.53	N	Y	0.66	60	0.9	97400	125326	506682	296025	497340	333702	354556	349490	374687	654049	370777	424717	527441	NA	298430	167425	NA	702409	196137	NA	NA	149524	97590	204705	215451
>TDP21|TDP21|generation1	PLEPHSKVNFQQHI	PMEPHSKVNFQQHI	P.LEPHSKVNFQQHI	XXXPMEPH	NA	1	93.25	1575.82	13	2.2	788.917	2	19.82	N	Y	0.85	2.99	1.9	106000000	116582447	124241642	163751437	125084722	152112335	166763587	176463974	180273810	106543403	135212438	156848399	66738038	83154334	85615234	61687735	95063855	62857369	77313151	82537421	100606572	59620142	57390186	65293680	73767638
>TDP21|TDP21|generation1	PLEPHSKVNFQQHI	PMEPHSKVNFQQHI	PLEPHSKVNF.Q	NA	KVNFQQHI	10	95.59	1166.61	10	1.9	389.877	3	20.93	N	Y	2.26	17.12	2.4	28500000	35849102	31219695	43562081	33429722	44412361	46625738	46644936	48626488	38152685	NA	35703649	37921774	23037238	24379957	15220486	15491888	14475654	22000521	23235324	24621869	13438191	15936744	16235185	22077093
>TDP21|TDP21|generation1	PLEPHSKVNFQQHI	PMEPHSKVNFQQHI	PLEPHSKVNFQQH.I	NA	FQQHIXXX	13	116.73	1559.78	13	2.9	390.954	4	15.79	N	Y	1.3	11.84	2.4	62800000	72961181	81872057	88173851	82245972	84050393	102553934	96437000	116347768	108572801	81127463	81003943	90412366	46625168	25358417	47631168	30983775	36140559	42548177	54562553	55298297	28579814	27575940	40323259	40962318
>TDP21|TDP21|generation1	PLEPHSKVNFQQHI	PMEPHSKVNFQQHI	PLEPHSKVNFQ.Q	NA	VNFQQHIX	11	111.33	1294.67	11	1.3	648.342	2	17.97	N	Y	2.39	60	1.8	19500000	17001607	16990310	22778245	18043194	23871644	30403157	25289423	32971131	42414421	41872239	41069515	41456855	11289165	5267375	7287927	12235070	8627101	6766198	11525183	15035486	12018664	12176389	14823430	12590150
>TDP21|TDP21|generation1	PLEPHSKVNFQQHI	PMEPHSKVNFQQHI	PLEPHSKVNFQQ.H	NA	NFQQHIXX	12	108.04	1422.73	12	0.8	712.371	2	17.62	N	Y	1.5	9.3	2.2	11500000	10298116	11362270	15640362	12065694	16432573	19852808	23041474	21585417	20293981	17882935	17542255	15318683	7792277	4884145	8917414	7833966	6091433	4918984	10473236	10191839	5678109	4646725	7041129	6179813
>TDP21|TDP21|generation1	PLEPHSKVNFQQHI	PMEPHSKVNFQQHI	H.SKVNFQQHI	MEPHSKVN	NA	5	104.81	1099.58	9	3.3	550.798	2	18.13	N	Y	2.07	11.85	1.7	26900000	27396875	32387779	36319229	37968194	36085043	43562733	39339103	48270685	40892373	35765871	13001907	25495430	22211202	11496903	22114471	13291335	18167431	28642188	26818882	26337327	16655786	16205341	20558686	20392496
>TDP21|TDP21|generation1	PLEPHSKVNFQQHI	PMEPHSKVNFQQHI	E.PHSKVNFQQHI	XPMEPHSK	NA	3	107.55	1333.69	11	2.2	667.853	2	14.67	N	Y	1.43	6.54	1.6	33800000	42552593	16884121	18474521	11622917	34308549	56608864	66764077	63926042	58954016	48305734	49015125	53347581	16337165	39627623	22562132	26406627	25745290	23557161	5490935	33400978	24605138	22830729	27793931	33071309
>TDP21|TDP21|generation1	PLEPHSKVNFQQHI	PMEPHSKVNFQQHI	PLEPHSKVNFQQHI	NA	NA		120.61	1672.87	14	2	837.443	2	21.92	Y	Y	1.4	2.99	2.4	13500000000	14184197695	13698437500	15850299330	14500972222	17320820669	18491472567	18095987179	19094791667	15829305556	17446766169	17645444915	15211559140	11289164573	13535360863	12176388889	12059026104	8374505762	11934244792	14103032700	12613662523	8772678109	7529664011	8911704911	12235497573
>TDP21|TDP21|generation1	PLEPHSKVNFQQHI	PMEPHSKVNFQQHI	N.FQQHI	SKVNFQQH	NA	9	39.02	671.339	5	2.8	336.678	2	13.59	N	Y	1.5	7.23	1.9	766000	883112	893053	624565	1206569	701715	1293269	1090255	1233452	1126316	854892	NA	551687	675514	NA	431546	412824	956948	874832	1549022	NA	627431	848766	871759	1161486
>TDP21|TDP21|generation1	PLEPHSKVNFQQHI	PMEPHSKVNFQQHI	V.NFQQHI	HSKVNFQQ	NA	8	58.53	785.382	6	4.9	393.7	2	15.78	N	Y	0.52	60	1.3	675000	1292122	1550366	1322608	1461167	1343474	2416370	1933236	1363914	391783	371412	412744	291103	991244	411408	501361	681870	686497	387736	3190522	409865	607046	701038	287148	537916
>TDP21|TDP21|generation1	PLEPHSKVNFQQHI	PMEPHSKVNFQQHI	P.HSKVNFQQHI	PMEPHSKV	NA	4	81.36	1236.64	10	3.2	413.221	3	14.25	N	Y	0.41	13.57	0.9	3280000	3322600	5086474	3054594	5700764	5529339	4174762	6046982	5586116	7315980	4089086	5665117	5216922	2211942	429893	381618	294432	1175540	NA	9675605	3017188	NA	1915991	2638218	1968319
>TDP21|TDP21|generation1	PLEPHSKVNFQQHI	PMEPHSKVNFQQHI	L.EPHSKVNFQQHI	XXPMEPHS	NA	2	112.34	1462.73	12	2.8	732.375	2	16.4	N	Y	0.95	3.43	1.3	18300000	1758452	25485465	20468930	31437222	21651026	28247710	24839833	30480506	21714560	21481331	24249588	27209409	12206983	7909217	14593760	7499482	10978180	12038021	34101595	18769130	8943021	10833405	12088154	11082878
>TDP21|TDP21|generation1	PLEPHSKVNFQQHI	PMEPHSKVNFQQHI	PLEPHSKVN.F	NA	SKVNFQQH	9	94.24	1019.54	9	0.2	340.854	3	10.16	N	Y	1.04	60	1.9	263000	462021	192203	305919	493940	333093	302897	NA	NA	363406	504341	571678	414948	NA	NA	73775	74731	734469	251138	1468103	432901	461820	693875	524114	613548
>TDP21|TDP21|generation1	PLEPHSKVNFQQHI	PMEPHSKVNFQQHI	S.KVNFQQHI	EPHSKVNF	NA	6	84.2	1012.55	8	3.8	507.282	2	16.5	N	Y	1.29	19.22	1.6	2840000	287570	2941447	4167264	3752542	3408649	4651229	5147803	6190982	5611286	5005041	4880875	5174073	1606182	1165998	2041336	1065067	1194970	1909479	3329241	1503549	1201866	1396703	1614695	2012651
>TDP145|TDP145|GenScript	TVLISLHRNWRAQH	TVMISMHRNWRAQH	TVLISLHRNWRAQH	NA	NA		99.68	1729.95	14	2.7	865.984	2	26.38	Y	Y	1.02	1.99	1.9	7870000000	8529949025	7900494186	8334528257	8811277778	10037193516	10368837992	10070810256	10780848214	9152585648	8865138060	11557250471	8527043011	7856524288	6759526600	6544809028	7323437751	4478708998	8115286458	9583126319	8365380985	4551950561	3626056985	4747026973	7376763754
>TDP145|TDP145|GenScript	TVLISLHRNWRAQH	TVMISMHRNWRAQH	TVLISLHRN.W	NA	MHRNWRAQ	9	77.99	1051.61	9	1.7	351.545	3	25.01	N	Y	1.49	12.62	1.6	6730000	9472324	3291873	5269437	4627028	9593070	5728953	1360009	2988750	6321575	3685629	1785182	1210497	NA	13372284	13608905	11618916	6023426	8333216	NA	3279552	9747420	8711490	8364650	15693356
>TDP145|TDP145|GenScript	TVLISLHRNWRAQH	TVMISMHRNWRAQH	L.ISLHRNWRAQH	XTVMISMH	NA	3	64.25	1416.75	11	2.7	473.258	3	12.22	N	Y	0.57	3.09	1.6	21800000	18556039	2771544	15010548	12176389	23760613	26205707	16072833	15655357	35210058	24643557	30853731	31922849	14409747	18346122	22651665	23853986	16807303	23972266	24853705	27548239	20157286	17816922	24176308	19860518
>TDP51|TDP51|generation2	VSPAPTYGRLWIHK	VSPAPTYGRLWIHK	VSPAPTYGRL.W	NA	YGRLWIHK	10	110	1059.57	10	0.9	530.793	2	24.64	N	Y	2.76	11.57	1.2	25000000	28562699	18052204	22253400	18375278	27535664	26772930	28436551	28464286	23236609	30749925	30750541	25495430	24964657	24869187	23815584	20685191	18847496	27293099	24160113	24621869	22523165	21487745	22146910	NA
>TDP51|TDP51|generation2	VSPAPTYGRLWIHK	VSPAPTYGRLWIHK	V.SPAPTYGRLWIHK	XXXVSPAP	NA	1	113.69	1524.82	13	0.3	763.418	2	24.45	N	Y	1.24	13.32	1.8	240000000	307000443	170964995	79251497	177111111	319768997	336930512	NA	352245536	197866319	12866990	70891349	274236559	188152743	364476283	423487643	340645482	368206228	135946615	171085970	353182551	185484888	245318423	68470129	304114179
>TDP51|TDP51|generation2	VSPAPTYGRLWIHK	VSPAPTYGRLWIHK	S.PAPTYGRLWIHK	XXVSPAPT	NA	2	78.92	1437.79	12	4.5	360.456	4	24.61	N	Y	2.67	8.38	1.6	499000000	502276042	432191013	493353688	413997222	551823582	685205487	576598846	647562500	498217245	467791418	516980579	570969086	419442944	531629836	573006536	455954418	566396387	506427083	529441719	509591966	369077073	297247141	494114332	454841323
>TDP51|TDP51|generation2	VSPAPTYGRLWIHK	VSPAPTYGRLWIHK	Y.GRLWIHK	APTYGRLW	NA	7	65.78	908.534	7	1.9	455.275	2	12.49	N	Y	1.26	5.13	1.5	2820000	3303169	3652917	2676706	3331903	3597401	4662574	3360683	3890119	3713799	3587491	3353666	2635242	NA	962152	786093	1364342	1622439	1359466	5282857	4742737	1504699	1513095	2064692	1906255
>TDP51|TDP51|generation2	VSPAPTYGRLWIHK	VSPAPTYGRLWIHK	P.APTYGRLWIHK	XVSPAPTY	NA	3	70.16	1340.74	11	1.3	336.192	4	22.79	N	Y	1.23	2.34	3.4	14300000	13212677	14547953	13645953	14168889	16654635	17130137	NA	16485565	14713137	20499950	20431568	12640591	19182402	6677988	7466991	13995512	8481373	17330599	19189372	16347307	9747420	6580622	9176409	18796561
>TDP51|TDP51|generation2	VSPAPTYGRLWIHK	VSPAPTYGRLWIHK	VSPAPTYGRLWIHK	NA	NA		120.13	1623.89	14	1.6	812.953	2	24.7	Y	Y	1.33	4.11	2.2	7730000000	3118580452	7741210029	5384903017	7006958333	9004606130	9075569358	NA	9049270833	3307918981	8069129353	7656678437	8569892473	NA	7362910156	7404318832	7622712851	9656912677	9163424479	11097468354	8940563996	6264846718	4870555556	8664647746	7598421319
>TDP51|TDP51|generation2	VSPAPTYGRLWIHK	VSPAPTYGRLWIHK	A.PTYGRLWIHK	VSPAPTYG	NA	4	78.24	1269.7	10	2.2	635.858	2	24.48	N	Y	1.41	1.68	1.5	35200000	40609552	34192999	39258357	32322778	42857928	46058514	40575474	47559077	33383600	33257898	37251495	39957124	31114039	39383008	43333619	27374869	31768717	31963021	NA	30171881	26781747	20861019	31764493	30145429
>TDP51|TDP51|generation2	VSPAPTYGRLWIHK	VSPAPTYGRLWIHK	P.TYGRLWIHK	SPAPTYGR	NA	5	63.66	1172.65	9	0.4	391.889	3	19.58	N	Y	1.67	17.17	1.9	8430000	5003330	8442060	13121109	9331542	11214121	15995691	12363718	13994940	13901377	16574428	15684840	14461694	10922037	4778145	2775500	5439765	4537000	3248190	7617950	7073742	2053583	2730734	2849981	6082284
>TDP51|TDP51|generation2	VSPAPTYGRLWIHK	VSPAPTYGRLWIHK	T.YGRLWIHK	PAPTYGRL	NA	6	75.95	1071.6	8	2.2	358.207	3	17.2	N	Y	1.39	3.45	1.9	68300000	59359896	55112318	59517349	45606111	67062665	86671687	68899628	78632589	67477488	64443993	71820056	76272043	71589824	70449107	91322917	66544699	76652959	68803516	91554114	82341989	54699115	44945200	65734853	57896956
>TDP213|TDP213|GenScript	QLELHEPLYGVNIE	QLEMHEPLYGVNIE	QLELHEPLYGVNIE	NA	NA		92.97	1652.84	14	2.8	827.43	2	43.41	Y	Y	1.05	2.54	2.6	4490000000	4206683289	4470575339	5752294061	4737722222	4796534954	5479375000	5147802564	5562395833	5205406250	5866475124	5355547316	5516868280	2689207496	3791531808	4467660335	4788401606	4799310727	6652044271	NA	NA	5488838515	4969041054	3970561594	4326755663
>TDP213|TDP213|GenScript	QLELHEPLYGVNIE	QLEMHEPLYGVNIE	L.ELHEPLYGVNIE	XXQLEMHE	NA	2	71.35	1411.7	12	4.5	706.86	2	37.14	N	Y	0.41	60	3.1	883000	349813	391690	678099	313584	464076	459545	551165	666550	551825	394338	670697	591120	562631	330609	1450423	635422	409643	457032	390056	368331	2697102	NA	2435278	2562361
>TDP213|TDP213|GenScript	QLELHEPLYGVNIE	QLEMHEPLYGVNIE	QLELHE.P	NA	EMHEPLYG	6	45.49	767.381	6	0.8	384.698	2	18.36	N	Y	0.69	60	1.8	287000	732526	670055	NA	822460	979293	952935	NA	1056737	1166904	NA	NA	1062667	689331	640125	602411	508941	600589	685080	624466	461961	460524	420299	436447	456938
>TDP166|TDP166|GenScript	VLRFIENLTLGQDY	VLRFIENMTLGQDY	V.LRFIENLTLGQDY	XXXVLRFI	NA	1	118.09	1580.82	13	3.4	791.42	2	46.15	N	Y	0.52	5.78	2.9	28000000	31768717	16459363	21938494	18928750	11991337	20079697	9295268	22415625	14205787	13194117	14136994	10690941	39374403	31392253	18801777	24910251	42163985	59152344	89704536	24016413	37664788	37782618	NA	35553873
>TDP214|TDP214|GenScript	NEIDGWTYWPEAVN	NEIDGWTYWPEAVN	D.GWTYWPEAVN	NEIDGWTY	NA	4	79.72	1221.55	10	2.2	611.781	2	42.08	N	Y	1.91	8.06	0.7	24300000	21276297	27715443	15955268	22581667	32643085	29835934	26301000	28938690	32470370	30968010	32814336	35565054	21660511	12312286	16832067	15931998	25453834	25321354	34448391	21897318	25172949	18264583	19235165	20924474
>TDP214|TDP214|GenScript	NEIDGWTYWPEAVN	NEIDGWTYWPEAVN	NEIDGWTYWPEAVN	NA	NA		99.87	1692.74	14	9.4	847.386	2	67.56	Y	Y	1.89	24.26	3.5	1780000000	1962471188	2304310804	2109874282	2357791667	3031143617	2722670807	2944812821	2882008929	NA	2649727612	2786122881	2742365591	1303301926	1068151972	1190779208	1188298193	1622439051	2054765625	NA	NA	NA	1199732435	1191168478	1188084547
>TDP214|TDP214|GenScript	NEIDGWTYWPEAVN	NEIDGWTYWPEAVN	NEIDGWTYWPE.A	NA	YWPEAVNX	11	60.07	1408.59	11	4.4	705.307	2	46.04	N	Y	1.13	60	1.4	4960000	661266	474157	327133	685798	9559761	7430622	2236709	4672887	19685162	24752600	26313383	30958737	457387	340807	363779	627071	695066	475599	514558	357486	647304	774454	NA	NA
>TDP214|TDP214|GenScript	NEIDGWTYWPEAVN	NEIDGWTYWPEAVN	N.EIDGWTYWPEAVN	XXXNEIDG	NA	1	70.35	1578.7	13	2.5	790.359	2	48.32	N	Y	1.64	16.1	2.1	4390000	5275356	6445699	2813166	3918583	6295452	3516783	5979544	3830818	7123187	10086412	9565689	9501868	1624538	1867227	2256213	1778046	3963803	4441615	NA	NA	4258582	5434609	2999980	4397686
>TDP214|TDP214|GenScript	NEIDGWTYWPEAVN	NEIDGWTYWPEAVN	E.IDGWTYWPEAVN	XXNEIDGW	NA	2	86.95	1449.66	12	3.3	725.838	2	46.78	N	Y	1.3	33.82	2.7	2430000	3244878	941900	587826	1140153	1465608	1090203	3641677	2348304	5286582	5888284	5582565	6716653	2441397	1899843	754757	691854	2147060	2376471	NA	NA	2148218	3742449	1738224	2846083
>TDP6|TDP6|generation1	FIVFILWRTEHHAL	FIVFILWRTEHHAM	I.VFILWRTEHHAL	XXFIVFIL	NA	2	81.87	1520.83	12	3.6	761.423	2	63.91	N	Y	0.79	60	2.1	52600000	119497008	165655523	167950192	136154167	43857206	138402433	141620769	119787202	71536285	60409428	31163300	96625538	58556805	668336	289143	394707	457359	450967	555901	552140	564848	684638	432922	291565
>TDP6|TDP6|generation1	FIVFILWRTEHHAL	FIVFILWRTEHHAM	V.FILWRTEHHAL	XFIVFILW	NA	3	44.52	1421.76	11	3.8	711.888	2	59.37	N	Y	0.47	60	2.3	8190000	15155718	26334981	27081968	17821806	10769997	21441033	24615038	21348214	11871979	12757948	6253298	17461156	500855	598973	430563	673987	650212	583076	508294	407933	466808	572917	637617	447256
>TDP6|TDP6|generation1	FIVFILWRTEHHAL	FIVFILWRTEHHAM	L.WRTEHHAL	VFILWRTE	NA	6	49.83	1048.52	8	1.7	525.268	2	63.77	N	Y	0.46	60	1.9	5110000	20110472	19963614	17109926	11512222	7494586	13726799	14049679	5479375	6463633	910503	NA	14247446	383637	580295	506931	621704	505264	486666	511800	399579	393322	465507	525302	443832
>TDP6|TDP6|generation1	FIVFILWRTEHHAL	FIVFILWRTEHHAM	FIVFILWRTEH.H	NA	RTEHHAMX	11	91.92	1459.8	11	10	487.611	3	62.6	N	Y	0.56	14.39	1.4	124000000	267168107	358920300	346397270	339831944	270915400	268863742	293357308	297688988	172498843	153749627	105253531	220674731	2771811	1647074	10296211	17780462	11561093	NA	11178387	9858839	7021928	10743873	2435278	NA
>TDP6|TDP6|generation1	FIVFILWRTEHHAL	FIVFILWRTEHHAM	FIVFILWRTE.H	NA	WRTEHHAM	10	73.98	1322.74	10	1.7	662.378	2	66.4	N	Y	1.21	60	1.4	1370000	4323266	4438719	2949625	1826458	5185143	2030659	3214567	2905729	1927928	2933238	2208260	1456882	549154	342192	317198	561961	431219	449873	461278	528758	452350	415298	592360	520331
>TDP6|TDP6|generation1	FIVFILWRTEHHAL	FIVFILWRTEHHAM	FIVFILWRTEHHAL	NA	NA		116.35	1780.98	14	3.4	891.499	2	63.41	Y	Y	0.48	18.25	2.3	10100000000	NA	27503064438	29286314655	29001944444	19541438703	25298149586	26975384615	25262053571	13799907407	17664850746	10731732580	11676478495	457991311	110892113	641946385	1874870482	1496141401	2303828125	714399525	768928867	593362370	975901757	134116747	11082878
>TDP164|TDP164|GenScript	IGDNVEWIPFYRDT	IGDNVEWIPFYRDT	IGDNVEWIPFYRDT	NA	NA		109.66	1723.82	14	4	862.921	2	52.02	Y	Y	0.68	3.69	3.4	8450000000	9151722074	9907474564	8722913075	10261375000	9715203901	10107915373	10947510256	10425044643	10654340278	11667524876	11866819680	12426344086	6984596943	5430452009	6804452614	6416810241	8355075355	9848346354	NA	2583278	7693837435	7287926879	6370545491	6897983414
>TDP164|TDP164|GenScript	IGDNVEWIPFYRDT	IGDNVEWIPFYRDT	IGDNVEWIPFYRD.T	NA	FYRDTXXX	13	104.72	1622.77	13	2.4	812.396	2	47.55	N	Y	2.47	60	2.8	720000000	942374778	929157582	827154693	953079167	1017043060	927976967	1146453846	970157738	1024846065	853801119	785273894	859131720	49837531	43867615	55957670	NA	887969637	1018042969	868145701	757828844	724905225	778930760	622936997	681818669
>TDP164|TDP164|GenScript	IGDNVEWIPFYRDT	IGDNVEWIPFYRDT	G.DNVEWIPFYRD.T	XXIGDNVE	FYRDTXXX	2 ; 13	90.68	1452.67	11	3.9	727.344	2	45.44	N	Y	0.75	60	1.9	336000	797618	435377	418826	902160	813857	1132177	1270091	820720	957876	NA	NA	1199785	667273	473751	461498	640748	478428	402108	341862	644892	390838	480976	543139	706676
>TDP164|TDP164|GenScript	IGDNVEWIPFYRDT	IGDNVEWIPFYRDT	D.NVEWIPFYRDT	XIGDNVEW	NA	3	89.46	1438.69	11	2.2	720.353	2	44.64	N	Y	0.65	2.22	1.5	19900000	26036746	20388372	13855891	18818056	24426798	22802368	23266269	23838839	25874826	28132910	27654849	24745565	17622111	14024591	23278391	18484639	24773770	31651693	NA	NA	19684111	16742535	16941063	17821268
>TDP164|TDP164|GenScript	IGDNVEWIPFYRDT	IGDNVEWIPFYRDT	G.DNVEWIPFYRDT	XXIGDNVE	NA	2	90.94	1553.71	12	3.3	777.867	2	49.31	N	Y	1.48	14.45	1	157000000	194304078	222997820	209937739	265666667	220951494	260922619	266381923	281084821	268895255	210451617	272420904	312801075	83246116	NA	82996415	83709006	107838763	135946615	NA	NA	100313256	88010223	82058273	91322917
>TDP186|TDP186|GenScript	LQSSWQTERHVYFA	MQSSWQTERHVYFA	LQSSWQTERHVY.F	NA	RHVYFAXX	12	88.66	1532.74	12	3.4	767.379	2	18.76	N	Y	1.21	13.11	2.3	57500000	119497008	3812201	41672641	14279583	71059777	90642249	19557154	33682738	33282130	21045162	31782439	25709677	7406793	72242950	69566575	10122540	152528701	151513021	12831448	25126416	90187295	91322917	126175624	35110558
>TDP186|TDP186|GenScript	LQSSWQTERHVYFA	MQSSWQTERHVYFA	LQSSWQTERHVYFA	NA	NA		132.53	1750.84	14	2.2	876.431	2	26.86	Y	Y	1.62	3.4	2.6	5730000000	6188584885	7985445736	7074901820	6896263889	7450173506	6874743789	5934584615	7021190476	5946136574	6913281095	7192324623	6963037634	5892393216	3204455915	4181157067	3274421687	5178203679	6039765625	8843295095	6347194982	3596135579	3017237541	4905849436	3635184061
>TDP186|TDP186|GenScript	LQSSWQTERHVYFA	MQSSWQTERHVYFA	W.QTERHVYFA	QSSWQTER	NA	5	84.94	1149.56	9	1.1	575.786	2	16.36	N	Y	0.35	5.38	1.7	3390000	5003330	4120150	4702605	2634528	2575917	4991563	3045971	2490625	709275	1842815	1475613	807712	NA	8806138	NA	9418363	1369844	1058516	2439131	4480373	NA	1566815	3105862	11969508
>TDP186|TDP186|GenScript	LQSSWQTERHVYFA	MQSSWQTERHVYFA	S.SWQTERHVYFA	XMQSSWQT	NA	3	65.52	1422.67	11	4.9	712.345	2	25.33	N	Y	0.32	60	2.7	1030000	289146	413433	333407	458426	450532	383436	694007	539448	704574	621323	328478	380399	542051	404134	555106	609969	565570	985872	473868	394939	4003067	7162582	2594100	7562956
>TDP186|TDP186|GenScript	LQSSWQTERHVYFA	MQSSWQTERHVYFA	Q.SSWQTERHVYFA	XXMQSSWQ	NA	2	58.59	1509.7	12	2.7	755.859	2	27.17	N	Y	0.7	10.87	2	8710000	18361735	14866521	13121109	12951250	18986284	14294022	11082387	13876339	11060220	13848371	15788030	13176210	3230720	NA	NA	2966344	2671681	3995378	5779931	4611555	4476242	4172204	5347023	9664270
>TDP98|TDP98|generation1aar	NQIIWFDYTLKGEH	NQIIWFDYTLKGEH	N.QIIWFDYTLKGEH	XXXNQIIW	NA	1	84.82	1648.83	13	1.9	550.617	3	42.15	N	Y	0.4	60	2.2	6430000	1544717	326686	552977	632707	2120690	1701669	NA	1197872	483089	612665	702622	696862	416265	584419	387041	604364	4420418	4586901	3953473	NA	26971017	47362571	19058696	29081472
>TDP98|TDP98|generation1aar	NQIIWFDYTLKGEH	NQIIWFDYTLKGEH	NQIIWFDYTLK.G	NA	YTLKGEHX	11	101.75	1439.74	11	1.8	720.881	2	47.73	N	Y	0.93	60	1.9	2910000	486677	542791	367530	659852	2276133	2189481	2326627	NA	12582269	9399445	10081637	12961962	482330	423667	534508	483602	NA	1338711	NA	1705367	2157681	5676346	1914693	3448992
>TDP98|TDP98|generation1aar	NQIIWFDYTLKGEH	NQIIWFDYTLKGEH	I.IWFDYTLKGEH	XNQIIWFD	NA	3	75.73	1407.68	11	3.8	704.851	2	45.32	N	Y	0.46	6.77	2.8	9730000	23316489	17946015	17319864	18707361	20540717	15315023	15061256	16959970	6727455	10075507	11454061	12212097	NA	2943533	3446992	3336037	7908176	NA	NA	7951653	6766413	6204586	4852909	402530
>TDP98|TDP98|generation1aar	NQIIWFDYTLKGEH	NQIIWFDYTLKGEH	Y.TLKGEH	WFDYTLKG	NA	8	65.56	683.36	6	1.6	342.687	2	7.19	N	Y	0.79	60	2.8	1160000	909343	NA	NA	149437	NA	86785	95201	NA	509409	686595	341370	705156	506636	277230	1889131	1681222	1913895	367367	1641501	962675	2545685	4530333	3855856	4309023
>TDP98|TDP98|generation1aar	NQIIWFDYTLKGEH	NQIIWFDYTLKGEH	D.YTLKGEH	IWFDYTLK	NA	7	100.47	846.423	7	3.9	424.221	2	9.26	N	Y	0.42	2.82	2.1	2740000	3001998	NA	3128072	3763611	4185865	2597882	3821513	4305223	3703652	4132703	NA	4327796	1156451	3416456	2945612	3230411	NA	NA	3271441	3885008	2451050	3276881	1526460	4113964
>TDP98|TDP98|generation1aar	NQIIWFDYTLKGEH	NQIIWFDYTLKGEH	NQIIWFDYTL.K	NA	DYTLKGEH	10	59.04	1311.65	10	1.7	656.833	2	61.25	N	Y	0.9	60	2.4	588000	787903	878187	671801	1206569	1110309	1213857	1674722	1269033	1877193	924679	794561	2260309	377899	187538	525858	293317	393445	609866	578322	563936	420496	298748	284116	458064
>TDP98|TDP98|generation1aar	NQIIWFDYTLKGEH	NQIIWFDYTLKGEH	Q.IIWFDYTLKGEH	XXNQIIWF	NA	2	100.91	1520.77	12	2.9	507.931	3	41.92	N	Y	0.46	11.55	2.2	36500000	27882635	25804033	12386327	18043194	6151112	18264583	24839833	31547917	14205787	25843022	14240184	25281183	8875303	NA	10206679	10298584	26231051	36217839	65775620	26135509	95581498	143251634	71823048	87510407
>TDP98|TDP98|generation1aar	NQIIWFDYTLKGEH	NQIIWFDYTLKGEH	NQIIWFDYTLKGEH	NA	NA		122.57	1762.87	14	3.5	882.444	2	46.32	Y	Y	0.4	2.44	2.9	16500000000	12726917110	14654142442	NA	12840555556	18320098784	13953687888	14049679487	10816428571	13901377315	9955560945	13311475989	14354569892	22119420017	14676897321	15936744281	16724196787	13892741578	25217578125	29477650316	20888225138	18737759067	19338970588	18088113929	18353246359
>TDP192|TDP192|GenScript	DLYPAWSEGLQGFW	DLYPAWSEGLQGFW	L.YPAWSEGLQGFW	XXDLYPAW	NA	2	56.68	1439.65	12	1.3	720.834	2	57.11	N	Y	1.24	42.91	3.7	2430000	NA	4098912	3128072	3586500	4707710	4458373	2854895	6523065	4089237	3740150	4447478	6341720	628706	609907	598076	NA	1408705	2085898	NA	879929	1958948	2166681	1023523	1915121
>TDP192|TDP192|GenScript	DLYPAWSEGLQGFW	DLYPAWSEGLQGFW	DLYPAWSEGLQGFW	NA	NA		56.38	1667.76	14	5.3	834.893	2	66.04	Y	Y	1.01	14.37	2.8	1160000000	1049242021	2155645591	1868445881	2224958333	2753566363	2802082039	2337866667	2976889881	2313513889	2060899254	NA	2474556452	313893844	346537853	427068934	472678614	549880541	652751302	NA	NA	448570596	448556679	NA	445088390
>TDP192|TDP192|GenScript	DLYPAWSEGLQGFW	DLYPAWSEGLQGFW	Y.PAWSEGLQGFW	XDLYPAWS	NA	3	83.85	1276.59	11	1.9	639.302	2	53.24	N	Y	0.84	6.55	1.7	1350000	2302503	NA	NA	2889125	NA	4787363	4214904	NA	3470271	2169942	2528149	2292446	1312480	NA	1074387	1232309	595082	2667044	622977	446163	NA	NA	1164698	1267881
>TDP34|TDP34|generation1	SALLKIGEVARPLG	SAMMKIGEVARPLG	S.ALLKIGEVARPLG	XXXSAMMK	NA	1	79.36	1335.82	13	2.8	668.921	2	35.46	N	Y	2.62	60	1.2	152000000	128240691	114684593	127012332	135047222	123244301	117982402	133752949	136391369	126837384	131941169	125891478	140331989	108302554	115784412	123554534	115308936	154471742	142173177	136406382	131182090	306617876	311572304	191469304	228750607
>TDP34|TDP34|generation1	SALLKIGEVARPLG	SAMMKIGEVARPLG	A.LLKIGEVARPLG	XXSAMMKI	NA	2	54.57	1264.79	12	0.3	422.603	3	32.81	N	Y	2.16	26.55	1.6	165000000	161272385	138046269	125962644	132833333	167656662	153150233	130381026	147065476	136984375	133031592	141369939	154258065	123905465	110076730	113705984	NA	148642620	156701823	178021888	174573089	278227332	355443117	215292673	222544195
>TDP34|TDP34|generation1	SALLKIGEVARPLG	SAMMKIGEVARPLG	G.EVARPLG	MKIGEVAR	NA	7	56.65	740.418	7	1.4	371.217	2	14.79	N	Y	1.31	60	0.9	4830000	471037	469153	506284	383837	5607061	6126009	6316736	6570506	28208634	23771219	19296481	19068011	462197	509801	323200	360485	530107	566488	2080775	654310	NA	2533763	NA	3067741
>TDP34|TDP34|generation1	SALLKIGEVARPLG	SAMMKIGEVARPLG	SALLKIG.E	NA	MKIGEVAR	7	43.77	700.448	7	1.1	351.232	2	29.48	N	Y	1.41	60	1.4	2270000	1156109	420657	677219	366885	2931216	1406713	2090592	1933199	6483927	6128177	4385564	7412957	295873	651068	547205	474569	1437850	1971745	2369772	NA	4476242	4700444	3749975	2757420
>TDP34|TDP34|generation1	SALLKIGEVARPLG	SAMMKIGEVARPLG	L.KIGEVARPLG	SAMMKIGE	NA	4	52	1038.62	10	2.7	520.318	2	18.13	N	Y	1	60	1.3	1880000	447660	684263	659505	351698	1143618	1542847	1742160	1482515	6514368	7164078	6954988	7370108	319690	649329	413873	561739	294052	391995	15374618	567709	484226	327235	642519	358404
>TDP34|TDP34|generation1	SALLKIGEVARPLG	SAMMKIGEVARPLG	L.LKIGEVARPLG	XSAMMKIG	NA	3	64.53	1151.7	11	1.9	384.909	3	27.22	N	Y	1.16	1.93	1.9	31800000	36820623	37166303	29076377	34979444	40748341	34827497	32595256	32140923	31963021	31077052	32195198	35993548	21201602	21036886	26859681	26934759	27882635	23972266	45661458	34813709	35109639	35007118	NA	34312591
>TDP34|TDP34|generation1	SALLKIGEVARPLG	SAMMKIGEVARPLG	K.IGEVARPLG	AMMKIGEV	NA	5	73.79	910.524	9	5.1	456.271	2	21.18	N	Y	0.61	60	1.4	808000	465393	411253	365270	553643	673958	296657	615184	303651	3632623	3740150	4179184	4070699	333573	456265	446294	301748	578937	349907	4519906	469952	463552	605269	485393	473912
>TDP34|TDP34|generation1	SALLKIGEVARPLG	SAMMKIGEVARPLG	SALLKIGEVARPLG	NA	NA		111.22	1422.86	14	2.6	712.437	2	38	Y	Y	0.63	2.34	1.9	15500000000	15641478280	14547953004	13960859674	13394027778	15766388045	15088134058	13150500000	14825148810	13495497685	12757947761	12795527307	NA	15327564908	15736895461	15757679739	16284086345	15738630319	15047526042	18148984705	19879132136	22239259499	20950551471	16588123994	15870681634
>TDP208|TDP208|GenScript	NLRPFKHDVQVLLE	NMRPFKHDVQVMLE	NLRPFKHD.V	NA	FKHDVQVM	8	88.1	1025.54	8	4.9	513.78	2	11.94	N	Y	1.75	3.39	1.6	36300000	30894348	38652955	34009914	39185833	38083599	40386284	34843205	40324405	43327650	38819055	41895033	42420968	38089458	24053804	21935406	25966516	40706704	37982031	46355050	47124643	28390544	31783956	39352677	37770449
>TDP208|TDP208|GenScript	NLRPFKHDVQVLLE	NMRPFKHDVQVMLE	NLRPFKHDVQVLL.E	NA	QVMLEXXX	13	67.97	1577.9	13	1.8	526.974	3	33.59	N	Y	1.22	1.81	2.1	4550000	5333647	5712992	NA	5645417	5662576	4923496	6193099	3771518	6220105	3980044	3652917	3149435	4460597	4672146	4431847	3996203	NA	6973750	7513911	4964738	5697036	5774831	4349971	2952479
>TDP208|TDP208|GenScript	NLRPFKHDVQVLLE	NMRPFKHDVQVMLE	NLRPFKHDVQVL.L	NA	VQVMLEXX	12	84.02	1464.82	12	1.1	733.418	2	24.81	N	Y	0.51	60	1.9	2950000	687374	557888	573781	588018	4629989	5014252	3057210	2751548	13292558	19845697	14343373	12747715	486889	537121	697762	411064	666486	400001	689646	391845	372841	644627	637314	585145
>TDP208|TDP208|GenScript	NLRPFKHDVQVLLE	NMRPFKHDVQVMLE	L.RPFKHDVQVLLE	XXNMRPFK	NA	2	58.14	1479.82	12	1.7	494.28	3	26.45	N	Y	0.47	60	1.6	866000	542076	536959	317102	353489	327439	455469	474638	403973	698986	318523	550138	432536	467491	689397	304675	707972	411756	485663	8392460	480847	NA	4404988	3361742	4255825
>TDP208|TDP208|GenScript	NLRPFKHDVQVLLE	NMRPFKHDVQVMLE	NLRPFKHDVQVLLE	NA	NA		109.07	1706.95	14	1.1	854.482	2	36.04	Y	Y	0.51	1.6	2.2	10300000000	10881028369	8686296027	11336637931	10250305556	10303667680	9881026139	9969652564	11267113095	9132291667	8025512438	8048799435	9169784946	9912437186	9213829985	9938082108	11266827309	10395268174	12349348958	9560006593	6781104972	12113298791	13877502042	11117572464	9575606796
>TDP208|TDP208|GenScript	NLRPFKHDVQVLLE	NMRPFKHDVQVMLE	NLRPF.K	NA	MRPFKHDV	5	41.86	645.36	5	3	323.688	2	22.99	N	Y	0.53	60	1.5	225000	610907	513942	528740	678654	290769	416782	520820	376678	NA	632445	NA	610605	647020	423731	426235	471245	442168	387692	706123	490209	857394	887265	712054	1365411
>TDP208|TDP208|GenScript	NLRPFKHDVQVLLE	NMRPFKHDVQVMLE	N.LRPFKHDVQVLLE	XXXNMRPF	NA	1	82.03	1592.9	13	0.1	531.975	3	33.66	N	Y	0.83	5.58	1.1	22200000	25356682	19538857	9310739	18375278	11880306	15201579	17758795	17434375	14916076	15374963	14446563	11997849	14409747	21526116	21756342	17868484	20110472	22934505	10820032	19172767	45614141	62583058	37676218	30854733
>TDP157|TDP157|GenScript	KWLIHPTFSYLRWP	KWLIHPTFSYMRWP	KWLIHPTFSYLR.W	NA	SYMRWPXX	12	69	1559.86	12	3.8	520.963	3	33.87	N	Y	1.91	60	3.3	51300000	43621266	38652955	38943451	32986944	43857206	43562733	33269641	34038542	4444382	21154204	NA	30530242	49653968	57239900	58464573	50788745	47798803	42236849	NA	62563766	70976360	56942525	44205586	36972482
>TDP157|TDP157|GenScript	KWLIHPTFSYLRWP	KWLIHPTFSYMRWP	W.LIHPTFSYLRWP	XXKWLIHP	NA	2	82.87	1528.82	12	1.1	510.613	3	50.33	N	Y	0.93	4.5	3.3	23600000	28368395	40245797	33380101	42728056	23427520	36415722	23940654	29887500	21105741	20390908	20534758	19175134	17071420	8479985	9848550	18660683	21567753	28123307	21501345	27447330	24131962	29277053	16146950	17732605
>TDP157|TDP157|GenScript	KWLIHPTFSYLRWP	KWLIHPTFSYMRWP	S.YLRWP	PTFSYMRW	NA	9	50.71	733.391	5	1.5	367.702	2	30.05	N	Y	1.91	60	1.6	11100000	631727	465549	593432	487627	4663298	5513408	5361358	5799598	19380752	25406853	20844327	20246371	671587	414964	630054	456765	4468994	6257695	6577562	3985917	30093977	56673928	23117492	22609072
>TDP157|TDP157|GenScript	KWLIHPTFSYLRWP	KWLIHPTFSYMRWP	F.SYLRWP	HPTFSYMR	NA	8	82.03	820.423	6	1.8	411.22	2	33.35	N	Y	1.26	60	0.6	4610000	677773	517467	677210	554461	1820907	NA	1607283	NA	5793932	7316738	6480315	5934651	438777	609067	421638	688632	2263643	2926484	5421576	3996008	13627461	24173713	13941083	10816889
>TDP157|TDP157|GenScript	KWLIHPTFSYLRWP	KWLIHPTFSYMRWP	KWLIHPTFSYL.R	NA	FSYMRWPX	11	98.7	1403.76	11	2.5	702.889	2	41.68	N	Y	0.97	60	1.5	7400000	521182	293909	419679	306652	3763948	5853742	7676745	6262143	33890949	34784490	37870633	30744489	291160	506514	400711	310548	606111	588429	397628	645688	4599268	8765209	6229370	3954371
>TDP157|TDP157|GenScript	KWLIHPTFSYLRWP	KWLIHPTFSYMRWP	KWLIHPT.F	NA	IHPTFSYM	7	50.8	893.512	7	2	447.764	2	21.07	N	Y	0.6	60	1.2	3310000	468286	498130	564970	595804	1776494	2541159	NA	NA	9111998	9399445	8791766	9330470	659922	615056	320561	436654	NA	1556641	1039232	1311821	5157616	10206679	4773497	13210791
>TDP157|TDP157|GenScript	KWLIHPTFSYLRWP	KWLIHPTFSYMRWP	L.IHPTFSYLRWP	XKWLIHPT	NA	3	102.13	1415.73	11	NA	472.919	3	45.15	N	Y	0.6	60	2.1	1700000	546790	478146	291147	379813	1176928	893944	1618523	1105363	3723946	3107705	4230779	4413495	642447	523094	15220486	532695	469844	601959	1248465	700666	2138754	NA	NA	1365411
>TDP157|TDP157|GenScript	KWLIHPTFSYLRWP	KWLIHPTFSYMRWP	T.FSYLRWP	IHPTFSYM	NA	7	89.87	967.492	7	2.1	484.754	2	40.06	N	Y	0.83	60	1.9	1120000	312353	414751	473174	291855	715039	1565536	1618523	1080457	5966431	5452114	5355547	6941613	491254	401962	702735	285689	679183	610294	521220	385912	651213	364446	605021	562703
>TDP157|TDP157|GenScript	KWLIHPTFSYLRWP	KWLIHPTFSYMRWP	KWLIHPTFS.Y	NA	PTFSYMRW	9	63.11	1127.61	9	5	564.817	2	31.4	N	Y	1.35	60	1.7	15300000	648477	401484	403693	546755	8638204	8587758	9239069	9108571	34093889	34457363	29925024	21960349	547336	520890	623590	409080	NA	6776576	6970597	6518741	37096978	NA	35823289	28815483
>TDP157|TDP157|GenScript	KWLIHPTFSYLRWP	KWLIHPTFSYMRWP	KWLIHPTFSY.L	NA	TFSYMRWP	10	116.87	1290.68	10	2	646.347	2	34.89	N	Y	1.03	21.36	1.7	233000000	5761116	4194483	8292541	5357611	228723658	229158126	211307179	222970238	752906713	734945025	747093691	823780914	3313324	3595840	4082672	3908181	40512400	50954036	96756052	78507436	288637198	NA	248821860	269535599
>TDP157|TDP157|GenScript	KWLIHPTFSYLRWP	KWLIHPTFSYMRWP	KWLIHPTFSYLRWP	NA	NA		115.45	1842.99	14	1.6	615.339	3	61.22	Y	Y	0.44	11.07	2.7	11400000000	14572805851	17308878391	22043462644	23688611111	16876697062	24390592650	22142294872	27159672619	17858703704	18973358209	16716737288	18746639785	3194007538	929536830	4055811887	4181049197	5644533466	7170924479	9953041930	5872921271	3766478843	3563384395	1261756240	1152619337
>TDP157|TDP157|GenScript	KWLIHPTFSYLRWP	KWLIHPTFSYMRWP	KWLIHPTF.S	NA	HPTFSYMR	8	77.19	1040.58	8	1.6	521.298	2	35.04	N	Y	0.62	60	0.5	5480000	650045	552539	303531	537711	309675	457792	395478	585589	5012613	403531	378491	661157	650093	313697	665423	331332	4741020	7845469	15605815	5731648	28485179	2354699	25058655	29879440
>TDP102|TDP102|generation1aar	AQNEAHLKTDWWAY	AQNEAHMKTDWWAY	Q.NEAHLKTDWWAY	XXAQNEAH	NA	2	73.4	1532.7	12	2.2	767.361	2	32.43	N	Y	1.3	4.23	1.5	29600000	28271243	29202095	41672641	38300278	37084321	36529167	37653141	39256994	29527743	27369614	30440972	27745027	NA	19487658	21666810	19188815	24579466	36529167	19998563	16246397	30661788	48168362	18882226	26421582
>TDP102|TDP102|generation1aar	AQNEAHLKTDWWAY	AQNEAHMKTDWWAY	AQNEAHLKTDWWAY	NA	NA		106.89	1731.8	14	3.2	866.91	2	32.73	Y	Y	2.27	11.65	2.6	8870000000	10395268174	10523373304	11861482280	11290833333	11991337386	11911684783	12026525641	11812678571	11466099537	11994651741	11454060734	10058911290	7480218802	5071683408	6052381536	5413358434	7383554965	10107786458	10346077268	8446108425	6444653497	6231446078	4949966787	3519922128
>TDP102|TDP102|generation1aar	AQNEAHLKTDWWAY	AQNEAHMKTDWWAY	AQNEAHLKTD.W	NA	MKTDWWAY	10	128.69	1125.54	10	3.7	563.78	2	8.08	N	Y	0.84	11.63	4	16600000	11075332	10725133	1669005	8921972	9448730	6046598	4686973	5277753	5245994	4318075	8513153	8837702	3093048	21363039	24531842	18220572	34780430	12868229	1340944	28052785	29715436	36708231	42705596	28549494
>TDP102|TDP102|generation1aar	AQNEAHLKTDWWAY	AQNEAHMKTDWWAY	N.EAHLKTDWWAY	XAQNEAHM	NA	3	70.44	1418.66	11	1.3	710.339	2	35.76	N	Y	1.12	10.5	2.6	5330000	9278020	4268815	4356208	6132472	5262865	5887776	5046645	5586116	6950689	3958235	5685754	6513118	4809368	1720459	NA	1381947	2885416	10792708	1167546	4793192	7873644	12086857	6485251	5550305
>TDP102|TDP102|generation1aar	AQNEAHLKTDWWAY	AQNEAHMKTDWWAY	E.AHLKTDWWAY	AQNEAHMK	NA	4	77.84	1289.62	10	NA	645.817	2	31.36	N	Y	1.44	19.38	2.5	2650000	4468994	4725430	5090990	5091944	5951256	5456686	4023828	6617946	3074538	2388026	2528149	2731653	883859	NA	698352	1602002	NA	1712305	3803195	1513640	1088304	3948373	NA	NA
>TDP2|TDP2|generation1	LLDKLLNWPQRRGL	MLDKLMNWPQRRGM	LLDKLLNWPQRRGL	NA	NA		89.24	1721.01	14	2.2	861.514	2	40.53	Y	Y	0.65	1.42	2	11600000000	14281349734	15185089632	16165205939	14390277778	13989893617	16222580228	14611666667	15536755952	11161689815	9541200249	12485958098	7702190860	9104757119	8398446801	10206678922	11706937751	11269636525	9765325521	13987434072	9919384208	11640123057	11281066176	8682294686	4814402306
>TDP2|TDP2|generation1	LLDKLLNWPQRRGL	MLDKLMNWPQRRGM	LLDKLLNWPQRRG.L	NA	QRRGMXXX	13	81.34	1607.93	13	3.5	402.99	4	36.16	N	Y	0.83	15.75	2.1	65600000	19819016	36635356	18369552	14943750	14989172	18945251	12476115	23720238	22526319	16792512	18058204	27852151	2579069	9295368	17369261	16812219	47507347	38604688	36413568	NA	158040695	260538909	113822766	127674757
>TDP2|TDP2|generation1	LLDKLLNWPQRRGL	MLDKLMNWPQRRGM	LLDKLLNWPQR.R	NA	WPQRRGMX	11	91.45	1394.8	11	3.9	465.943	3	40.05	N	Y	1.85	34.31	1.9	10200000	NA	6180225	6130182	6121403	6595236	4492407	9576262	7756518	6473780	6357165	6067556	7670054	6947884	6490450	8335454	8890231	10298116	11415365	11455824	7951653	18359218	28918924	13676379	21545115
>TDP2|TDP2|generation1	LLDKLLNWPQRRGL	MLDKLMNWPQRRGM	L.LDKLLNWPQRRGL	XXXMLDKL	NA	1	69.93	1607.93	13	1.4	402.989	4	31.13	N	Y	1.11	2.78	2.7	66500000	87145379	80279215	86494349	63206528	98706472	98469928	79577385	92034524	37442396	64443993	73883851	35457930	38731930	38730701	45392862	71738002	63926042	54171094	57105723	49950104	81196956	106543403	60617240	48498675
>TDP2|TDP2|generation1	LLDKLLNWPQRRGL	MLDKLMNWPQRRGM	LLDKLLNWPQRR.G	NA	PQRRGMXX	12	73.56	1550.9	12	1.9	388.734	4	36.54	N	Y	0.6	1.82	2.5	10300000	9666628	9525193	12176389	5324403	15211234	8462968	6260537	11314554	13799907	8854234	14756132	14890188	3662095	9621522	4610912	24646185	NA	25840234	6230766	18466402	7873644	14146099	NA	3626318
>TDP2|TDP2|generation1	LLDKLLNWPQRRGL	MLDKLMNWPQRRGM	L.DKLLNWPQRRGL	XXMLDKLM	NA	2	53.55	1494.84	12	2.4	499.289	3	43.88	N	Y	0.59	60	2.3	5170000	NA	4874095	4461177	4372431	6628545	4435685	5721029	5337054	21917500	6324453	15375271	14675941	484388	610213	471231	1117881	517635	20132552	566609	564057	467023	544291	590742	443834
>TDP2|TDP2|generation1	LLDKLLNWPQRRGL	MLDKLMNWPQRRGM	W.PQRRGL	LMNWPQRR	NA	8	45.62	725.43	6	3.7	363.721	2	8.28	N	Y	2.32	7	1.8	20200000	15932934	14760332	16165206	17489722	18653191	19512474	21467910	20518006	24149838	20390908	22598552	21746102	19457747	18590737	20681955	16812219	23510793	21481641	24160113	22099137	19305570	20144761	23911604	21367789
>TDP2|TDP2|generation1	LLDKLLNWPQRRGL	MLDKLMNWPQRRGM	LLDKLLN.W	NA	KLMNWPQR	7	50.09	827.512	7	2.5	414.764	2	32.37	N	Y	0.59	60	2	665000	2487092	1486652	1322608	909908	1976350	386983	383565	476059	838141	6040943	NA	NA	396086	591303	1575768	557196	307725	549209	583690	452905	492052	425765	447697	351362
>TDP2|TDP2|generation1	LLDKLLNWPQRRGL	MLDKLMNWPQRRGM	D.KLLNWPQRRGL	XMLDKLMN	NA	3	57.62	1379.81	11	1.5	690.916	2	28.38	N	Y	1.28	4.06	1.2	50100000	59457048	56068023	49545307	49148333	69505344	61600427	60694615	65112054	53677581	51467960	60675565	59453629	51581386	30006101	44408007	44539177	59165592	50123828	56412131	48941011	31986680	28650327	33882126	46193436
>TDP168|TDP168|GenScript	VFIDLRWLAYEEPW	VFIDLRWMAYEEPW	VFIDLRWLAYEEPW	NA	NA		109.51	1835.92	14	1.6	918.971	2	67.93	Y	Y	0.65	17.62	2.4	2340000000	3215732491	4555526890	4566145833	5700763889	4940875127	5173074534	5844666667	5823318452	627084028	7229503731	6335849812	6031061828	118398555	60338356	71088623	91542972	91905829	138022135	NA	NA	66339238	102066789	13146971	70398443
>TDP168|TDP168|GenScript	VFIDLRWLAYEEPW	VFIDLRWMAYEEPW	D.LRWLAYEEPW	VFIDLRWM	NA	4	92.7	1361.68	10	4.9	681.849	2	49.27	N	Y	1.57	12.96	0.9	38800000	44884242	57873244	52274497	69405417	49741844	63528986	68674833	74007143	64331921	73494502	70581780	77771774	20375565	14758436	18801777	16196064	23996554	29264844	NA	20383679	18264583	17548325	12705797	13920095
>TDP168|TDP168|GenScript	VFIDLRWLAYEEPW	VFIDLRWMAYEEPW	VFIDLR.W	NA	IDLRWMAY	6	52.32	761.443	6	2	381.73	2	31.51	N	Y	1.73	43.78	1	5100000	NA	12317975	9457695	9209778	10470214	8156668	6271777	7756518	8208916	6935090	3477494	5184785	NA	3391994	NA	2667069	3361461	NA	NA	2623642	8100769	7717682	5849961	4486349
>TDP168|TDP168|GenScript	VFIDLRWLAYEEPW	VFIDLRWMAYEEPW	VFIDLRW.L	NA	DLRWMAYE	7	61.36	947.523	7	1.7	474.769	2	46.53	N	Y	1.38	60	2.2	2660000	566201	1592842	331628	402345	1035918	2915527	3124649	4127321	NA	4143607	3044097	3952863	361305	366148	435686	417710	387338	454194	515231	596498	6132358	12444986	4270560	6383738
>TDP168|TDP168|GenScript	VFIDLRWLAYEEPW	VFIDLRWMAYEEPW	VFIDLRWLA.Y	NA	RWMAYEEP	9	71.57	1131.64	9	4.5	566.832	2	59.78	N	Y	1.16	60	3.3	2380000	2487092	7082836	1228136	NA	2764669	3187794	11464538	6700967	5844667	2366218	3209201	5988212	327145	318294	1065434	702685	536574	505500	463231	502810	974742	4064765	561173	1409742
>TDP168|TDP168|GenScript	VFIDLRWLAYEEPW	VFIDLRWMAYEEPW	VFIDLRWLAYE.E	NA	MAYEEPWX	11	91.2	1423.75	11	6.9	712.887	2	62.89	N	Y	0.52	60	2.8	257000	550852	689169	NA	NA	831621	561551	1071148	1826458	298322	NA	326080	651312	408745	425728	439499	443464	380627	648274	512340	377930	590814	554462	473371	562430
>TDP48|TDP48|generation2	ASLRIYIEPETFDK	ASMRIYIEPETFDK	Y.IEPETFDK	MRIYIEPE	NA	6	85.64	977.471	8	0.1	489.743	2	18.13	N	Y	1.4	47.92	1.7	18700000	6198300	1996361	3107079	NA	20096593	23709925	22591885	26685268	74681852	69241853	66247811	66202419	NA	2967995	3635010	1786848	3827790	3320833	NA	NA	17886043	18712245	15176369	17732605
>TDP48|TDP48|generation2	ASLRIYIEPETFDK	ASMRIYIEPETFDK	ASLRIYIEPETFDK	NA	NA		128.42	1680.87	14	3	841.446	2	41.22	Y	Y	0.62	2.1	2.7	8130000000	11366788564	7688115310	12281357759	14833055556	7561204407	6886088251	9902214103	12215922619	7650831019	9279498756	6810522599	6705940860	8884480737	4500915179	6661200980	9858473896	8092764849	6278450521	421934995	8930473066	9018729491	6643294526	6432309783	7518624595
>TDP48|TDP48|generation2	ASLRIYIEPETFDK	ASMRIYIEPETFDK	ASLRIY.I	NA	MRIYIEPE	6	48.3	721.412	6	2.5	361.714	2	24.31	N	Y	0.95	60	2.6	4800000	362115	463176	352167	334980	5085215	7294489	NA	NA	20192512	21263246	20947516	19925000	441586	524757	361375	467122	696580	NA	2335092	NA	3898968	5067527	4199972	7642753
>TDP48|TDP48|generation2	ASLRIYIEPETFDK	ASMRIYIEPETFDK	A.SLRIYIEPETFDK	XXXASMRI	NA	1	118.35	1609.84	13	7.1	805.931	2	34.91	N	Y	0.5	60	3.7	2310000	8092765	4003342	3715898	6708083	1754288	834952	2101832	3344554	2343955	4797861	3518770	2624530	299158	423543	656958	337746	459705	582663	662315	706420	NA	7905700	NA	4681408
>TDP48|TDP48|generation2	ASLRIYIEPETFDK	ASMRIYIEPETFDK	R.IYIEPETFDK	ASMRIYIE	NA	4	91.66	1253.62	10	0.5	627.817	2	29.88	N	Y	0.36	60	2.2	985000	601905	699098	446479	460779	1001499	538828	317862	299001	6179517	5822858	7120092	4713441	693125	404549	421844	352804	520762	590799	458264	499006	635870	494706	406510	486298
>TDP48|TDP48|generation2	ASLRIYIEPETFDK	ASMRIYIEPETFDK	ASLRIYIEPETFD.K	NA	ETFDKXXX	13	110	1552.78	13	3.6	777.399	2	41.44	N	Y	0.43	5.87	3.7	16300000	22053513	16353173	34324820	12619167	18542161	13386465	12026526	13639137	2729541	13085075	10318974	591323	21109820	16796894	16473938	24118052	21664905	36321615	NA	NA	18737759	28471262	12882267	17555279
>TDP226|TDP226|GenScript	FSLSKLNPVSQVLH	FSLSKMNPVSQVLH	F.SLSKLNPVSQVLH	XXXFSLSK	NA	1	86.18	1420.8	13	4.9	711.413	2	33.11	N	Y	1.11	13.56	2.1	59200000	37209231	31750642	37054011	35090139	33642363	40159394	34730808	36766369	35108588	32167475	28583557	26566667	25423566	22015346	20234293	27198825	39152272	86964323	44505472	25530053	123025691	NA	100587560	110828782
>TDP226|TDP226|GenScript	FSLSKLNPVSQVLH	FSLSKMNPVSQVLH	FSLSKLNPVSQVL.H	NA	SQVLHXXX	13	71.06	1430.81	13	5	716.418	2	49.5	N	Y	1.89	34.9	2	2340000	1301837	NA	910080	1649347	1621051	1690325	NA	1826458	3003509	2148133	3446537	2988750	1826458	NA	1808552	1822057	2321934	3393477	3595117	3683189	3132423	3339554	2532336	2917014
>TDP226|TDP226|GenScript	FSLSKLNPVSQVLH	FSLSKMNPVSQVLH	S.LSKLNPVSQVLH	XXFSLSKM	NA	2	69.05	1333.77	12	4.1	667.896	2	40.52	N	Y	0.86	4.35	2.7	15400000	19721864	20600751	21203712	21474722	20318655	22575479	21355513	22415625	20192512	21590373	20741137	18425269	6984597	7004142	NA	7209009	7607005	8893607	11213067	6498559	18075313	27755004	13852848	8024004
>TDP226|TDP226|GenScript	FSLSKLNPVSQVLH	FSLSKMNPVSQVLH	FSLSKLNPVSQVLH	NA	NA		116.6	1567.87	14	3	784.946	2	41.04	Y	Y	0.54	1.67	2.5	18300000000	11269636525	15291279070	20258991858	17932500000	19097315096	NA	16859615385	17078571429	17046944444	17991977612	10628542844	18853763441	14868655779	19406119792	23815584150	14611666667	14087045656	24076041667	28784058544	23108229742	27728098014	18980841503	14205787037	14097421117
>TDP226|TDP226|GenScript	FSLSKLNPVSQVLH	FSLSKMNPVSQVLH	S.KLNPVSQVLH	FSLSKMNP	NA	4	93.12	1133.66	10	0.6	567.835	2	24.26	N	Y	0.65	60	1.4	637000	369492	513695	363065	673545	287673	562494	417294	499311	3571741	3827384	3394942	2785215	457302	574825	560245	537912	580231	633276	2242613	529472	589670	599040	663012	523604
>TDP226|TDP226|GenScript	FSLSKLNPVSQVLH	FSLSKMNPVSQVLH	FSLSKLNPV.S	NA	MNPVSQVL	9	65.77	1003.57	9	4.4	502.795	2	37.78	N	Y	0.32	60	0.1	485000	609053	450763	517544	503215	395462	406863	668885	493043	399962	494356	454602	355292	446094	393335	625335	448086	482565	371217	532575	613127	3198668	4700444	2664688	NA
>TDP226|TDP226|GenScript	FSLSKLNPVSQVLH	FSLSKMNPVSQVLH	N.PVSQVLH	SKMNPVSQ	NA	7	93.69	778.434	7	1.3	390.224	2	14.42	N	Y	0.66	60	2	449000	596897	290301	602669	580481	646200	483428	621494	652571	475952	639769	661386	557043	1147273	444194	474452	360314	854938	723319	1444983	1140275	785472	868463	1155875	1196951
>TDP226|TDP226|GenScript	FSLSKLNPVSQVLH	FSLSKMNPVSQVLH	P.VSQVLH	KMNPVSQV	NA	8	47.84	681.381	6	3.2	341.699	2	11.59	N	Y	0.7	60	1.1	380000	563439	540581	511913	389902	457712	698132	429808	318900	448769	432116	398626	377832	NA	123938	119078	110908	NA	NA	4392748	560047	571596	1217639	857641	1259015
>TDP225|TDP225|GenScript	HLDWPQKPRIGHEL	HLDWPQKPRIGHEM	D.WPQKPRIGHEL	XHLDWPQK	NA	3	84.35	1359.74	11	0.6	680.878	2	20.67	N	Y	1.26	4.38	2	126000000	119497008	108313227	84499940	101949583	128795846	NA	131505000	131647321	NA	143935821	147561323	154258065	144097466	148399740	131612439	122350703	98123559	185759115	145654272	154391229	88483862	80041850	97940519	179099312
>TDP225|TDP225|GenScript	HLDWPQKPRIGHEL	HLDWPQKPRIGHEM	P.QKPRIGHEL	LDWPQKPR	NA	5	39.24	1076.61	9	2.4	359.878	3	11.89	N	Y	2.02	30.37	2	2980000	1991617	2389262	1815961	2391000	3330927	2529815	2394065	2360164	NA	2355313	2321769	2271022	1863171	2967995	3411180	3450466	NA	2615156	6138287	NA	4722294	4324409	6044077	5860626
>TDP225|TDP225|GenScript	HLDWPQKPRIGHEL	HLDWPQKPRIGHEM	W.PQKPRIGHEL	HLDWPQKP	NA	4	75.83	1173.66	10	0.1	587.838	2	11.84	N	Y	0.94	13.3	1.9	28600000	27396875	10459660	19104334	16825556	24870922	14067133	7125997	19094792	NA	6095464	5819901	NA	21844075	53570675	46198652	35560924	41969681	29991276	13409441	31281883	38137964	9221824	59646659	58960912
>TDP225|TDP225|GenScript	HLDWPQKPRIGHEL	HLDWPQKPRIGHEM	L.DWPQKPRIGHEL	XXHLDWPQ	NA	2	87.42	1474.77	12	2.4	492.598	3	26.22	N	Y	0.62	60	1.1	951000	2963137	987562	2036396	NA	4074834	1349991	NA	NA	463543	437386	327137	345254	294472	303387	381173	2094926	3614056	3901979	823062	NA	414502	353652	NA	572763
>TDP225|TDP225|GenScript	HLDWPQKPRIGHEL	HLDWPQKPRIGHEM	HLDWPQKPRIGHE.L	NA	IGHEMXXX	13	97.85	1611.83	13	3	403.965	4	20.21	N	Y	0.55	7.94	2.1	13500000	12435461	3440538	30231034	2457417	7316936	20987254	1921996	2941310	8848176	4732435	2858356	3481519	1303302	12883054	20950551	12235070	16127238	16915495	13062645	8617654	44099978	24531842	31499789	10816889
>TDP225|TDP225|GenScript	HLDWPQKPRIGHEL	HLDWPQKPRIGHEM	HLDWPQKPRIGHEL	NA	NA		100.93	1724.91	14	3	863.465	2	26.59	Y	Y	0.69	1.46	2.6	12900000000	13989893617	14972710756	15010548372	9552930556	17764944276	17697360248	16185230769	18383184524	13394027778	15484004975	14136993879	13818951613	9637091709	10029213170	13071711601	11971004016	12629765071	8717187500	14796624473	12512753223	7400468480	7583383374	12794031804	9309617718
>TDP10|TDP10|generation1	HIGLQVHLRYINVL	HIGLQVHMRYINVM	H.IGLQVHLRYINVL	XXXHIGLQ	NA	1	73.77	1536.91	13	0.9	769.465	2	47.93	N	Y	0.55	10.67	2.4	11100000	26911115	37591061	30965817	28005694	NA	29495600	2776217	24076042	NA	NA	784242	535618	9361746	3864916	2139821	14963755	12824069	12141797	3363920	2018186	NA	8487659	642349	1737795
>TDP10|TDP10|generation1	HIGLQVHLRYINVL	HIGLQVHMRYINVM	HIGLQVHLR.Y	NA	VHMRYINV	9	76.48	1071.63	9	0.8	358.218	3	21.98	N	Y	1.44	60	1.9	5640000	908372	555371	1037092	1140153	8660410	7169700	9643700	9428795	20192512	22680796	20225188	19068011	354524	337954	705918	615547	469420	347747	342282	1130184	4542487	5273451	3229390	6906850
>TDP10|TDP10|generation1	HIGLQVHLRYINVL	HIGLQVHMRYINVM	G.LQVHLRYINVL	XHIGLQVH	NA	3	51.63	1366.81	11	1.3	684.411	2	42.25	N	Y	1.12	21.68	2.3	5140000	6266307	9312814	11651545	NA	8471658	7680201	7451950	7815818	NA	1624730	NA	1713978	6883637	5136914	3966280	5835864	3983234	6153919	7051516	4450100	6217529	5354030	3317625	4078499
>TDP10|TDP10|generation1	HIGLQVHLRYINVL	HIGLQVHMRYINVM	HIGLQVHLRYINV.L	NA	YINVMXXX	13	66.7	1560.89	13	3.7	521.306	3	33.44	N	Y	0.66	3.52	2.5	34000000	51684885	51077120	79671372	33319028	36085043	28588043	40125885	36291964	21410150	38600970	53039524	27209409	26341384	23564574	33395537	20773213	25065226	29887500	12253455	25933690	26781747	41722038	29029217	29879440
>TDP10|TDP10|generation1	HIGLQVHLRYINVL	HIGLQVHMRYINVM	HIGLQVH.L	NA	LQVHMRYI	7	70.54	802.445	7	0.3	402.23	2	16.36	N	Y	0.97	60	1.6	940000	415971	665712	601233	629030	NA	NA	947510	955926	4393647	3184035	3848977	4552755	465118	310391	550663	460570	445990	701979	605737	458298	685158	1154966	1067640	1312213
>TDP10|TDP10|generation1	HIGLQVHLRYINVL	HIGLQVHMRYINVM	Q.VHLRYINVL	IGLQVHMR	NA	5	67.8	1125.67	9	0.4	563.841	2	34.63	N	Y	0.53	60	2.1	703000	448789	639979	837652	558034	927108	1792425	NA	853929	541900	468128	439290	454107	1037135	NA	NA	924232	3196302	1307578	NA	704347	1750750	1835412	1420579	NA
>TDP10|TDP10|generation1	HIGLQVHLRYINVL	HIGLQVHMRYINVM	L.QVHLRYINVL	HIGLQVHM	NA	4	46.07	1253.72	10	2.2	627.871	2	34.7	N	Y	0.32	6.02	0.8	488000	749042	721026	468161	845706	NA	792978	NA	1956920	NA	634626	391089	NA	NA	978460	727897	NA	NA	765867	2843726	NA	510083	610220	451597	613512
>TDP144|TDP144|GenScript	LIVQHRLFTYFRAW	MIVQHRLFTYFRAW	LIVQHRLFTY.F	NA	LFTYFRAW	10	65.71	1288.73	10	2.1	645.373	2	29.19	N	Y	0.75	60	0.8	18300000	331360	517971	613523	429565	8604895	14294022	17196808	16248363	57634907	56265821	62326601	30315995	404202	285900	558270	562693	8607671	7285078	NA	8738745	33027666	49511346	40323259	27574201
>TDP144|TDP144|GenScript	LIVQHRLFTYFRAW	MIVQHRLFTYFRAW	LIVQHRLFTYFRAW	NA	NA		129.32	1849.02	14	2.6	463.262	4	53.52	Y	Y	0.4	5.57	2.6	12100000000	15252870124	19538856589	18579489943	21142638889	18320098784	17016692547	20681128205	21585416667	17351354167	21263246269	17026306497	20139247312	6736786013	2331995908	5819597631	7411459839	7655580674	9599283854	11016549314	6397649632	6794803541	5380889502	3326448269	2314104976
>TDP144|TDP144|GenScript	LIVQHRLFTYFRAW	MIVQHRLFTYFRAW	LIVQHRLFT.Y	NA	RLFTYFRA	9	61.43	1125.67	9	0.2	376.229	3	26.45	N	Y	1.65	60	1.2	15100000	675623	416113	605282	470871	6717370	6443654	6294256	6689107	36427697	47324353	40450377	30637366	557370	337366	565060	667501	7675011	4794453	4254030	7184742	35488180	44318474	38911504	33159972
>TDP144|TDP144|GenScript	LIVQHRLFTYFRAW	MIVQHRLFTYFRAW	LIVQHRLFTYF.R	NA	FTYFRAWX	11	84.02	1435.8	11	2.3	718.908	2	39.08	N	Y	1.22	55.02	2	12500000	2244212	NA	1857949	1383681	13545770	14407466	11464538	13401935	36935046	29659502	48086417	39100134	692790	334682	2444231	582519	NA	3403854	12484652	5176647	19305570	16742535	15264603	20303833
>TDP144|TDP144|GenScript	LIVQHRLFTYFRAW	MIVQHRLFTYFRAW	LIVQHRLFTYFRA.W	NA	YFRAWXXX	13	82.7	1662.94	13	0.9	416.742	4	34.34	N	Y	0.71	2.37	2.8	27500000	22733577	19007909	19839116	28559167	28757004	24844371	22367090	23364435	42211481	35983955	51801248	44349194	24413966	23483036	20771487	19716948	28271243	NA	26587685	27649148	37759424	43512684	24264543	13299454
>TDP144|TDP144|GenScript	LIVQHRLFTYFRAW	MIVQHRLFTYFRAW	R.LFTYFRAW	VQHRLFTY	NA	6	87.58	1102.56	8	2.1	552.288	2	43.92	N	Y	0.59	9.42	2.4	6500000	6169154	6615602	NA	9818597	9437627	NA	11352141	11646637	14713137	15374963	15375271	17246909	414312	580909	466556	6628063	7966467	5002005	NA	NA	3804333	13161244	NA	6348273
>TDP144|TDP144|GenScript	LIVQHRLFTYFRAW	MIVQHRLFTYFRAW	T.YFRAW	RLFTYFRA	NA	9	49.63	741.36	5	0.5	371.687	2	25.12	N	Y	1.37	60	0.9	5980000	455077	603335	611720	543032	8516070	10289427	10261886	5526815	24961597	19518570	17955014	26459543	572140	558921	542918	511904	631963	651336	584801	1002029	5460448	7055143	5982313	6046818
>TDP144|TDP144|GenScript	LIVQHRLFTYFRAW	MIVQHRLFTYFRAW	L.FTYFRAW	QHRLFTYF	NA	7	81.83	989.476	7	3.1	495.747	2	35.94	N	Y	1.66	60	0.8	5530000	470796	343329	417293	446869	5307277	4526440	2967292	3747798	14002847	20281866	13930614	15211559	411760	463533	349662	397873	NA	1764193	3595117	NA	12397204	16205341	9970521	9398281
>TDP144|TDP144|GenScript	LIVQHRLFTYFRAW	MIVQHRLFTYFRAW	LIVQHRLF.T	NA	HRLFTYFR	8	54.3	1024.62	8	2.2	342.547	3	28.99	N	Y	1.15	60	1	3500000	555312	430122	642272	306265	479653	574964	683465	429535	3794975	2944142	3291753	3170860	560353	406951	492808	620356	2234497	2563268	1433423	915247	12397204	15399551	17029298	12767476
>TDP144|TDP144|GenScript	LIVQHRLFTYFRAW	MIVQHRLFTYFRAW	LIVQHRLFTYFR.A	NA	TYFRAWXX	12	91.81	1591.9	12	1.6	398.983	4	34.07	N	Y	0.53	60	2.3	4010000	361263	407452	582305	564733	619294	663610	614715	344440	522383	430898	495535	542558	522618	476295	561827	427412	NA	1618906	816126	716456	17980678	34469924	17117532	14452073
>TDP144|TDP144|GenScript	LIVQHRLFTYFRAW	MIVQHRLFTYFRAW	LIVQHR.L	NA	VQHRLFTY	6	43.97	764.466	6	0.5	255.829	3	9.79	N	Y	1.18	60	1.7	1530000	685683	594314	356067	331330	147671	146344	132629	150624	1856899	1646539	1785182	2099624	356329	589237	567425	435666	1933326	1255690	2346652	1574185	3369011	6312025	4764674	5647835
>TDP53|TDP53|generation2	YTRLNGEAVLFLSK	YTRLNGEAVMFMSK	YTRLNGEAVLF.L	NA	AVMFMSKX	11	103.18	1281.67	11	2.3	641.845	2	36.13	N	Y	2.17	60	1.9	20800000	787903	679612	NA	NA	22539273	20533476	15960436	19450595	63520162	51904129	63874447	70487366	445488	486669	554828	465914	3516904	3289701	5213498	4490464	37664788	59091299	28588043	32007352
>TDP53|TDP53|generation2	YTRLNGEAVLFLSK	YTRLNGEAVMFMSK	YTRLNGEAVLFLSK	NA	NA		130.36	1609.88	14	1.9	537.636	3	40.97	Y	Y	0.55	1.04	2.8	14000000000	17098758865	17308878391	18054645594	18485972222	17209789767	15428467909	13375294872	15773958333	12582268519	20063781095	15581650188	11355107527	12115201005	11578441220	11907792075	12499136546	11852548759	13594661458	13062645042	11705478821	13627461140	13967034314	10323460145	10196247977
>TDP53|TDP53|generation2	YTRLNGEAVLFLSK	YTRLNGEAVMFMSK	Y.TRLNGEAVLFLSK	XXXYTRLN	NA	1	96.42	1446.82	13	4.9	483.283	3	34.75	N	Y	0.92	60	2.5	7890000	9812356	5373186	1868446	1295125	5207349	2405026	NA	1075713	382762	428744	344122	572937	NA	2340150	2515857	1690024	4964469	4721810	6461963	5116102	28390544	48705556	13764614	20569822
>TDP53|TDP53|generation2	YTRLNGEAVLFLSK	YTRLNGEAVMFMSK	N.GEAVLFLSK	TRLNGEAV	NA	5	97.25	962.544	9	0.1	482.279	2	34.31	N	Y	1.16	22.78	2.8	4240000	11075332	8293395	7431796	7018028	9970575	6262143	4810610	5182872	3906591	6509825	4282374	3374395	NA	1573690	1907037	1065067	NA	3383099	5097900	2906188	4239655	4127438	NA	3546521
>TDP53|TDP53|generation2	YTRLNGEAVLFLSK	YTRLNGEAVMFMSK	YTRLNGEAVL.F	NA	EAVMFMSK	10	77.42	1134.6	10	1.7	568.31	2	27.5	N	Y	0.66	60	2.2	3050000	669417	537353	620008	393899	472915	473617	317217	511511	3541300	8614341	6057238	3577930	574434	603510	668266	314744	594527	607957	461327	592398	9747420	NA	8717589	9930259
>TDP53|TDP53|generation2	YTRLNGEAVLFLSK	YTRLNGEAVMFMSK	R.LNGEAVLFLSK	XYTRLNGE	NA	3	72.07	1189.67	11	0.9	595.843	2	38.09	N	Y	0.31	60	1.4	1660000	6936656	4162626	2865650	NA	5595957	4662574	2956053	5325193	NA	2409835	3178244	4745578	318205	532442	285315	548362	684989	682064	286599	438667	492303	290589	559954	411551
>TDP53|TDP53|generation2	YTRLNGEAVLFLSK	YTRLNGEAVMFMSK	YTRLNGEAVLFL.S	NA	VMFMSKXX	12	73.55	1394.76	12	1.9	698.386	2	47.92	N	Y	0.33	60	2.4	3870000	558203	464439	349509	551749	3597401	NA	1517365	2953170	18264583	14502624	14446563	15747177	505690	587367	420914	437359	403884	645138	652057	603142	5725426	8863695	3449977	5302049
>TDP193|TDP193|GenScript	DAWAPLVIKKESSI	DAWAPMVIKKESSI	DAWAPLVIK.K	NA	MVIKKESS	9	80.41	1011.58	9	3.1	506.796	2	40.45	N	Y	0.91	60	1.2	37700000	533450	684674	350997	654106	NA	43449288	44396987	43645238	161337153	139574129	178518244	185323925	505738	593415	658882	367554	1777882	2386849	NA	NA	27728098	39662796	19764573	22431746
>TDP193|TDP193|GenScript	DAWAPLVIKKESSI	DAWAPMVIKKESSI	W.APLVIKKESSI	XDAWAPMV	NA	3	102.58	1183.72	11	0.1	592.866	2	22.8	N	Y	3.56	40.65	2.2	91800000	NA	72527386	66970139	66859444	83828331	78503675	77666628	80886012	69202477	67497177	69240313	69630376	74893970	134538225	119077921	106506727	80441888	87171875	92710100	91625645	129650151	96694853	106763990	130334648
>TDP193|TDP193|GenScript	DAWAPLVIKKESSI	DAWAPMVIKKESSI	A.WAPLVIKKESSI	XXDAWAPM	NA	2	78.94	1369.8	12	1.8	685.907	2	36.23	N	Y	1.48	1.31	2.6	80400000	94528934	85694876	90378197	80696250	102148430	100398486	96998987	95236756	78334769	72513122	69240313	96518414	67918551	NA	65985284	66368655	73641246	73888542	77219884	89607459	92458538	91322917	65381914	74654268
>TDP193|TDP193|GenScript	DAWAPLVIKKESSI	DAWAPMVIKKESSI	A.PLVIKKESSI	DAWAPMVI	NA	4	62.63	1112.68	10	3.3	557.349	2	36.28	N	Y	1.38	16.13	1.9	10100000	17973127	14335574	4702605	14722361	18986284	18264583	16859615	18501786	12277859	12648905	13930614	17139785	4515666	4753684	NA	4594753	6033142	12245573	7583270	11705479	3454183	2909799	3467624	3768179
>TDP193|TDP193|GenScript	DAWAPLVIKKESSI	DAWAPMVIKKESSI	DAWAPLVIKKESSI	NA	NA		118.89	1555.86	14	2.1	778.939	2	37.79	Y	Y	1.11	1.38	2.2	12800000000	13309829344	12742732558	12911170977	12176388889	13545770010	13840243271	13150500000	13876339286	12379328704	11013271144	12073199153	12104973118	12115201005	11333826265	11907792075	13027269076	12629765071	12660677083	13409440928	14329120626	14384542314	14056566585	12264623591	12767475728
>TDP193|TDP193|GenScript	DAWAPLVIKKESSI	DAWAPMVIKKESSI	P.LVIKKESSI	AWAPMVIK	NA	5	41.16	1015.63	9	0.4	339.55	3	18.66	N	Y	1.38	60	1.6	822000	794704	663684	NA	NA	636207	723777	789030	658237	629733	405073	444022	539745	589239	595230	1011715	481481	497418	1369844	5271297	988911	1097768	1056481	1402932	1321079
>TDP193|TDP193|GenScript	DAWAPLVIKKESSI	DAWAPMVIKKESSI	L.VIKKESSI	WAPMVIKK	NA	6	54.03	902.544	8	2.9	452.28	2	9.18	N	Y	1.11	60	1.2	500000	329626	452649	506898	440219	212069	699062	300596	478766	657651	370224	473142	567755	211098	209553	NA	NA	382779	415104	NA	293646	581060	453033	522349	660540
>TDP193|TDP193|GenScript	DAWAPLVIKKESSI	DAWAPMVIKKESSI	D.AWAPLVIKKESSI	XXXDAWAP	NA	1	105.65	1440.83	13	1.6	721.425	2	36.45	N	Y	2.33	33.84	1.2	138000000	105895723	100136640	85969504	121763889	114361829	114579063	NA	113619940	134954977	79491828	110413018	141403226	160618195	153292039	152204861	150517771	146699579	212740885	157214135	134209369	187377591	175483252	164116546	131221278
>TDP163|TDP163|GenScript	IWQKGALHTSLDPQ	IWQKGALHTSMDPQ	IWQKGALHTSLDPQ	NA	NA		117.71	1592.83	14	2.9	797.425	2	25.36	Y	Y	1.35	1.84	2.6	11200000000	11172484486	11043701550	11966451149	11290833333	13767831814	13953687888	13487692308	14706547619	12176388889	12648905473	12485958098	12961962366	8040087940	8969215030	10475275735	11090783133	3050574025	13594661458	10958750000	11907297422	8318429404	6902938113	9882286634	9752932848
>TDP163|TDP163|GenScript	IWQKGALHTSLDPQ	IWQKGALHTSMDPQ	W.QKGALHTSLDPQ	XXIWQKGA	NA	2	69.4	1293.67	12	2.8	647.843	2	16.4	N	Y	1.26	60	2	2250000	5829122	2028218	NA	NA	1199134	553610	NA	NA	697106	298031	374152	333768	717734	3962762	5022760	2675871	3254593	2386849	1026516	2744733	5034590	4333362	4897026	4743472
>TDP163|TDP163|GenScript	IWQKGALHTSLDPQ	IWQKGALHTSMDPQ	G.ALHTSLDPQ	WQKGALHT	NA	5	109.37	980.493	9	4.1	491.256	2	19.15	N	Y	0.65	14	2.1	1960000	2428801	1900791	NA	NA	NA	NA	2787456	2632946	3054244	3478449	5706392	5688266	2569891	1271998	1593674	2623058	596177	1753815	366703	572709	2309098	1942850	2620571	2331838
>TDP163|TDP163|GenScript	IWQKGALHTSLDPQ	IWQKGALHTSMDPQ	IWQKGALHTSL.D	NA	HTSMDPQX	11	69.64	1252.69	11	0.4	627.354	2	25.09	N	Y	0.99	15.42	1.8	1160000	2011047	NA	2393290	1793250	2575917	2132759	2731258	2680387	1816311	NA	2115390	NA	1753033	NA	1844365	NA	394628	1504753	470875	519580	1220793	2256213	NA	NA
>TDP163|TDP163|GenScript	IWQKGALHTSLDPQ	IWQKGALHTSMDPQ	W.QKGALHTSLD.P	XXIWQKGA	TSMDPQXX	2 ; 12	47.18	1068.56	10	1.6	535.286	2	13.73	N	Y	0.79	60	1.7	554000	1156109	410207	607503	340997	1132515	NA	744071	NA	888876	458263	482766	383080	NA	1117075	NA	872299	320231	678627	450294	567005	1514162	1575768	1526460	NA
>TDP163|TDP163|GenScript	IWQKGALHTSLDPQ	IWQKGALHTSMDPQ	IWQKGALHTSLD.P	NA	TSMDPQXX	12	98.88	1367.72	12	2.9	684.869	2	24.67	N	Y	1.48	2.41	1.9	3250000000	3487758200	2601641231	3453475814	3110513889	3830566109	4197450828	4552096154	4566145833	3622475694	3805575871	3745787429	3663629032	3249076633	2845687314	2873985907	3071970884	2205351285	3798203125	3491078586	3723553177	1798067789	1647393791	2197044082	3555387338
>TDP163|TDP163|GenScript	IWQKGALHTSLDPQ	IWQKGALHTSMDPQ	I.WQKGALHTSLD.P	XXXIWQKG	TSMDPQXX	1 ; 12	46.64	1254.64	11	2.2	628.327	2	24	N	Y	0.62	3	2.3	5010000	7383555	3143207	5941238	6353861	NA	8814647	8811959	8788348	6220105	3096801	NA	7337970	3744698	5087991	5416702	5554194	NA	5468997	NA	5449102	4788538	2632249	2338220	5293183
>TDP163|TDP163|GenScript	IWQKGALHTSLDPQ	IWQKGALHTSMDPQ	IWQKGALH.T	NA	GALHTSMD	8	52.67	951.529	8	NA	318.184	3	14.47	N	Y	0.87	60	1.4	349000	474843	455324	457374	449221	452606	505974	289263	603495	NA	300957	197092	200321	608499	596138	429026	513261	238994	205477	520194	499501	1069377	2041336	952935	1622533
>TDP163|TDP163|GenScript	IWQKGALHTSLDPQ	IWQKGALHTSMDPQ	IWQKGALHTS.L	NA	LHTSMDPQ	10	60.67	1139.61	10	1.8	380.878	3	15.23	N	Y	0.34	60	0.4	310000	316958	555976	372516	668354	359957	293298	525528	306733	NA	2388026	4540348	904124	359735	618949	695164	452684	638024	690429	495665	377079	561909	373463	505016	513675
>TDP190|TDP190|GenScript	LWKSGDQRYYVLNE	MWKSGDQRYYVMNE	LWKSGDQRYYVLNE	NA	NA		95.61	1769.87	14	3.4	885.947	2	28.88	Y	Y	2.16	12.13	2.2	7160000000	7752732713	9174767442	9079807232	8623097222	7883194022	8372212733	6822524359	9132291667	NA	6869664179	6954988230	6845201613	9637091709	5952297247	7126768791	6716085341	9103146055	8561523437	9548446730	7860834484	4476242444	3599197304	4914672907	3289398261
>TDP190|TDP190|GenScript	LWKSGDQRYYVLNE	MWKSGDQRYYVMNE	LWKSGDQRYYVL.N	NA	YYVMNEXX	12	88.5	1526.79	12	1.2	764.402	2	31.26	N	Y	0.78	60	2.2	22200000	405754	434617	517403	629921	7239215	6931466	8497246	7697217	39776204	NA	39005720	36636290	972887	NA	NA	69537450	695830	99417448	684067	297010	76938374	NA	62734873	43356220
>TDP24|TDP24|generation1	LGWHALFRKYPILA	LGWHAMFRKYPIMA	LGWHALFRKYPILA	NA	NA		115.38	1683.96	14	2	842.99	2	40.95	Y	Y	0.4	1.63	2.3	13400000000	16418694592	16246984012	18684458812	17489722222	NA	18491472567	18770371795	18857589286	18670462963	NA	18986911488	19282258065	8801877094	7525986793	9848549837	10562650602	11366788564	13905989583	15374617616	9192837247	11261582470	9490420752	7773477254	7447694175
>TDP24|TDP24|generation1	LGWHALFRKYPILA	LGWHAMFRKYPIMA	LGWHALFRKYPIL.A	NA	YPIMAXXX	13	94.81	1612.92	13	5.1	807.473	2	41.67	N	Y	0.83	6.12	1.6	28300000	30991500	8261538	10223968	21806806	20540717	26319151	25401821	24787649	66767199	75675348	77495492	67595027	6048422	5911528	31246763	NA	24870922	26566667	31211630	7063651	31040328	16742535	17646940	9486944
>TDP24|TDP24|generation1	LGWHALFRKYPILA	LGWHAMFRKYPIMA	L.GWHALFRKYPILA	XXXLGWHA	NA	1	81.6	1570.88	13	4.9	786.45	2	35.55	N	Y	0.51	9.84	2.2	191000000	583883754	144417636	236179957	163827778	230944276	NA	224794872	219412202	280056944	174467662	204315678	350294355	87376298	40850698	68760784	28167068	78207391	43793490	47511036	64581952	102205959	98485498	73323037	93982807
>TDP24|TDP24|generation1	LGWHALFRKYPILA	LGWHAMFRKYPIMA	W.HALFRKYPILA	XLGWHAMF	NA	3	62.5	1327.78	11	1.1	443.6	3	32.97	N	Y	0.79	1.99	1.6	9460000	11949701	12848922	10328937	11025167	8949091	9983126	8160054	7637917	8198769	7120461	6439040	6780927	4231142	13127669	14683292	10562651	6752067	6257695	10369197	8476381	NA	7735588	8311709	6773855
>TDP24|TDP24|generation1	LGWHALFRKYPILA	LGWHAMFRKYPIMA	LGWHAL.F	NA	WHAMFRKY	6	44.49	695.375	6	0.8	348.695	2	29.99	N	Y	1.29	60	1.2	5950000	635432	612640	387625	405993	3952700	3562161	9036754	7637917	16133715	13303159	12795527	11247984	321114	494406	511803	301766	NA	2698177	3040244	1624640	14573813	23099326	10235225	9752933
>TDP24|TDP24|generation1	LGWHALFRKYPILA	LGWHAMFRKYPIMA	H.ALFRKYPILA	LGWHAMFR	NA	4	60.68	1190.72	10	3	596.368	2	32.4	N	Y	1.87	6.53	1.9	5710000	7257257	7539450	4608133	2966611	6906122	5910465	6046982	5218452	8300238	3227652	6397764	2688804	7572001	3302302	4387081	3520884	3516904	6102031	8438700	5822467	8167013	5595767	7332304	6499000
>TDP24|TDP24|generation1	LGWHALFRKYPILA	LGWHAMFRKYPIMA	LGWHALFRKYPI.L	NA	KYPIMAXX	12	80.48	1499.84	12	0.7	750.928	2	34.66	N	Y	0.38	60	1.5	3450000	309022	525831	349365	446755	2675845	3845773	NA	3486875	11161690	21699415	19709240	12961962	641755	426739	517917	594264	406096	NA	NA	846629	1457381	5900177	2197044	NA
>TDP24|TDP24|generation1	LGWHALFRKYPILA	LGWHAMFRKYPIMA	L.FRKYPILA	WHAMFRKY	NA	6	72.27	1006.6	8	1	336.54	3	24.18	N	Y	1.76	60	1.5	15500000	632119	665147	426694	315222	11658245	12025129	10913791	12215923	47690856	43944042	46435381	43813575	579202	705761	690009	420782	2127630	4088776	12715849	NA	22617800	36439634	27705696	40341677
>TDP24|TDP24|generation1	LGWHALFRKYPILA	LGWHAMFRKYPIMA	LGWHALFRKYP.I	NA	RKYPIMAX	11	41.08	1386.76	11	0.7	463.26	3	32.47	N	Y	0.41	60	1.3	5500000	351389	594992	698322	335037	691069	694101	529162	307198	409231	656682	701490	493844	396605	547272	520897	361784	NA	3082148	3814755	7709471	16561151	55062347	7270539	27308212
>TDP24|TDP24|generation1	LGWHALFRKYPILA	LGWHAMFRKYPIMA	LGWHALFR.K	NA	AMFRKYPI	8	78.76	998.545	8	0.3	333.856	3	36.21	N	Y	1.56	15.84	1.5	1550000	1097818	966324	NA	1064881	1820907	1588225	NA	NA	NA	2813291	2146347	NA	1560291	1100767	1369844	NA	2098484	2916107	2254173	2653915	2630857	3993139	2523512	2110180
>TDP24|TDP24|generation1	LGWHALFRKYPILA	LGWHAMFRKYPIMA	LGWHALFRK.Y	NA	MFRKYPIM	9	67.91	1126.64	9	0.5	376.554	3	24.83	N	Y	1.12	26.35	1.2	939000	673322	498739	595654	700696	1720979	1009657	NA	1636696	2120721	3532970	1888372	NA	605760	538634	571764	460733	NA	1670794	NA	1150366	NA	3688730	NA	3005677
>TDP24|TDP24|generation1	LGWHALFRKYPILA	LGWHAMFRKYPIMA	A.LFRKYPILA	GWHAMFRK	NA	5	64.52	1119.68	9	0.3	374.234	3	28.37	N	Y	1.03	22.72	2.1	835000	696580	NA	355844	626531	NA	587643	720468	968972	NA	1232178	731615	NA	535309	699599	415082	596306	636502	483962	686564	518674	3993603	2793407	3661740	1542737
>TDP24|TDP24|generation1	LGWHALFRKYPILA	LGWHAMFRKYPIMA	L.GWHALF.R	XXXLGWHA	MFRKYPIM	1 ; 7	57.68	729.36	6	1.6	365.688	2	36.24	N	Y	1.02	60	1.4	358000	661605	762440	NA	550151	542941	552475	557491	613168	469806	NA	729551	NA	1229876	470476	NA	529893	438759	685777	1179106	341751	380914	324980	650998	577674
>TDP24|TDP24|generation1	LGWHALFRKYPILA	LGWHAMFRKYPIMA	LGWHALFRKY.P	NA	FRKYPIMA	10	86.52	1289.7	10	1.6	430.909	3	29.59	N	Y	0.36	4.29	1.5	4350000	5537666	5500613	7536765	3154792	5285071	8428935	NA	9440655	NA	5604774	NA	2356720	NA	6278451	8245922	7226613	NA	NA	11906659	9313928	5488839	NA	4905849	NA
>TDP24|TDP24|generation1	LGWHALFRKYPILA	LGWHAMFRKYPIMA	G.WHALFRKYPILA	XXLGWHAM	NA	2	76.86	1513.86	12	0.8	757.936	2	33.83	N	Y	0.66	2.27	2.1	20300000	18264583	21450266	21308681	17932500	21873088	24277148	27087782	25024851	28614514	23116965	28893126	27102285	10463128	8724600	NA	8705385	9909508	10585156	NA	14026393	22523165	27934069	17294002	18264583
>TDP79|TDP79|generation1aar	GHTFQESLLDIPKQ	GHTFQESMLDIPKQ	GHTFQESLLD.I	NA	SMLDIPKQ	10	94.36	1145.54	10	0.9	573.775	2	30.91	N	Y	0.89	19.52	1.3	6950000	NA	NA	1763477	2523833	1931938	3335272	12251321	7222813	2658512	2486164	2280493	2785215	9453528	11170750	11728728	10914739	17973127	17849479	NA	NA	17034326	NA	15352838	9486944
>TDP79|TDP79|generation1aar	GHTFQESLLDIPKQ	GHTFQESMLDIPKQ	GHTFQESLLDIPKQ	NA	NA		145.06	1611.83	14	2.8	806.922	2	36.48	Y	Y	1.27	5.7	2.7	14800000000	13698437500	13167490310	11966451149	12951250000	13767831814	12138574017	12700910256	13164732143	12176388889	12103694030	12795527307	12533467742	15235783082	14758435640	15847212010	15755953815	15932934397	16085286458	17570991561	14228211326	18832394214	19697099673	17382236312	9132291667
>TDP79|TDP79|generation1aar	GHTFQESLLDIPKQ	GHTFQESMLDIPKQ	G.HTFQESLLDIPKQ	XXXGHTFQ	NA	1	89.96	1554.8	13	0.8	519.276	3	35.18	N	Y	0.31	60	4.3	5240000	424665	1083132	427083	405541	411847	574974	631256	422042	549475	509314	365282	650560	658237	290880	1727973	632705	405879	468972	630048	709392	20157286	49600878	13411675	26687571
>TDP79|TDP79|generation1aar	GHTFQESLLDIPKQ	GHTFQESMLDIPKQ	S.LLDIPKQ	FQESMLDI	NA	7	41.14	825.496	7	2.3	413.756	2	24.82	N	Y	1.23	60	1.2	2530000	604278	372278	549648	420450	3230999	3709639	2720018	3107351	13191088	10119124	9875258	13818952	309503	620858	673364	598686	436566	515094	1999856	451479	1012596	1620534	NA	NA
>TDP79|TDP79|generation1aar	GHTFQESLLDIPKQ	GHTFQESMLDIPKQ	H.TFQESLLDIPKQ	XXGHTFQE	NA	2	88.35	1417.75	12	3.9	709.883	2	41.07	N	Y	0.52	2.97	3.9	89500000	93265957	75819259	72638458	91655000	89268845	94385921	80701359	96778571	84625903	73385460	81932651	76914785	76454261	83169085	94008885	90662751	82870689	82501953	11906659	58931031	137220963	136984375	104116948	109055522
>TDP219|TDP219|GenScript	HNLFRLQDEQATVG	HNLFRLQDEQATVG	N.LFRLQDEQATVG	XXHNLFRL	NA	2	91.8	1375.71	12	1.2	688.863	2	29.43	N	Y	1.74	17.33	1.1	7660000	6412035	5691754	8523472	5191569	9060122	5082319	5945824	6190982	6057753	10816995	10081637	8623454	8131870	8316908	7350599	6742492	6586908	8021888	897045	4450100	6766413	11728728	14558726	9664270
>TDP219|TDP219|GenScript	HNLFRLQDEQATVG	HNLFRLQDEQATVG	HNLFRLQDEQATVG	NA	NA		124.77	1626.81	14	3.4	814.416	2	27.24	Y	Y	0.83	1.77	1.7	9670000000	8588240248	9780047238	8670428640	8412777778	10203739868	9858337215	9272788462	9405074405	8249503472	8483490050	7780506121	7798602151	8214473409	14106129092	12176388889	9330341365	10978180408	10896484375	11490503692	11806388122	9463514680	7180488154	9617582528	8795372168
>TDP219|TDP219|GenScript	HNLFRLQDEQATVG	HNLFRLQDEQATVG	HNLFRLQD.E	NA	RLQDEQAT	8	103.79	1041.54	8	1.9	521.776	2	25.28	N	Y	1.33	3.43	1.7	53100000	50810516	49590468	50070151	47930694	67617819	67159213	NA	67128274	47284977	45906803	42101412	60203495	NA	79010631	61061009	70681737	81024801	80426432	NA	2936461	45140965	39036070	49411433	NA
>TDP219|TDP219|GenScript	HNLFRLQDEQATVG	HNLFRLQDEQATVG	H.NLFRLQDEQATVG	XXXHNLFR	NA	1	79.62	1489.75	13	1	745.884	2	33.27	N	Y	0.4	60	2.3	1130000	604668	591081	478614	427014	368623	469661	NA	NA	472914	458481	530901	371607	589867	352255	314086	539564	564668	643537	533331	354097	5734890	10654340	3688211	3608585
>TDP219|TDP219|GenScript	HNLFRLQDEQATVG	HNLFRLQDEQATVG	HNLFRLQ.D	NA	FRLQDEQA	7	88.62	926.509	7	0.8	464.262	2	23.92	N	Y	0.36	60	1	557000	338692	504072	600556	630935	678930	551111	474942	392519	4099384	NA	5107892	4692016	538958	485667	442589	390394	351482	678086	538394	426098	309126	528882	415907	482042
>TDP219|TDP219|GenScript	HNLFRLQDEQATVG	HNLFRLQDEQATVG	F.RLQDEQATVG	HNLFRLQD	NA	4	95.1	1115.56	10	2.4	558.787	2	12.69	N	Y	0.53	60	1	286000	461802	249545	615492	484946	466632	704369	518412	383256	657675	359209	488413	200321	624765	428997	435898	568522	519993	454878	461435	538440	910390	1763786	1367638	1720063
>TDP219|TDP219|GenScript	HNLFRLQDEQATVG	HNLFRLQDEQATVG	HNLFRLQDEQ.A	NA	QDEQATVG	10	74.9	1298.64	10	5.6	650.329	2	22.88	N	Y	0.34	60	3.5	271000	572546	427770	668337	394727	547941	565530	321321	504601	898009	1069705	1207320	1199785	361279	576625	310326	489030	482541	452197	2716568	313360	403092	467409	546800	616244
>TDP59|TDP59|generation2	AKGLGPFHIVKWAS	AKGMGPFHIVKWAS	AKGLGPFHIVKWAS	NA	NA		117.47	1509.85	14	2.8	755.932	2	32.96	Y	Y	1.13	1.69	1.4	10500000000	10783876330	10831322674	8827881944	10294583333	10225946049	9608759058	10228166667	10033660714	9406260417	9835614428	10938112053	9833951613	10187782663	9295368304	10654340278	8767000000	10783876330	12245572917	13178243671	10191839319	11356217617	12803114788	12176388889	9132291667
>TDP59|TDP59|generation2	AKGLGPFHIVKWAS	AKGMGPFHIVKWAS	AKGLGPFHIV.K	NA	FHIVKWAS	10	79.88	1037.6	10	1.9	519.809	2	32.81	N	Y	1.74	60	1.2	21500000	393118	937653	420659	592881	23760613	23823370	23041474	24906250	92033206	71422699	94212229	81842473	489854	586243	556891	347678	2827124	1421732	NA	753792	20630462	40916248	15441073	15338703
>TDP59|TDP59|generation2	AKGLGPFHIVKWAS	AKGMGPFHIVKWAS	P.FHIVKWAS	GMGPFHIV	NA	6	50.77	986.534	8	3.5	494.276	2	32.62	N	Y	0.68	2.16	2.5	15200000	21179145	16246984	18474521	13394028	18431130	16562914	17196808	15062351	19380752	18210062	20121999	23138710	NA	6979680	14325163	15755954	20790536	16915495	NA	19778223	19589475	NA	16676359	19683192
>TDP59|TDP59|generation2	AKGLGPFHIVKWAS	AKGMGPFHIVKWAS	A.KGLGPFHIVKWAS	XXXAKGMG	NA	1	101.34	1438.81	13	1.1	720.412	2	32.45	N	Y	1.3	3.79	1.3	113000000	106867243	105658491	108117936	NA	107922036	110721946	115769359	134019345	115675694	105771020	118668197	117836022	63421242	77706017	107438725	88022088	111724845	126606771	173397943	137236648	145738126	130717116	122646236	101962480
>TDP59|TDP59|generation2	AKGLGPFHIVKWAS	AKGMGPFHIVKWAS	AKGLGPFHIVKW.A	NA	IVKWASXX	12	56.09	1351.78	12	3	451.601	3	36.57	N	Y	0.51	60	1.4	553000	577098	508849	608569	643226	604098	445427	493190	600424	1958369	NA	870921	NA	303250	318619	636175	312584	458999	322633	300330	424250	2328025	5452515	NA	1711196
>TDP59|TDP59|generation2	AKGLGPFHIVKWAS	AKGMGPFHIVKWAS	AKGLGPFH.I	NA	GPFHIVKW	8	82.28	825.45	8	1.8	413.733	2	18.52	N	Y	0.5	60	2.1	548000	598599	548979	395085	493864	479890	492553	423649	556161	343962	558773	440308	440915	606480	426483	333388	601579	NA	443124	4300269	NA	NA	3097817	1720577	3183003
>TDP59|TDP59|generation2	AKGLGPFHIVKWAS	AKGMGPFHIVKWAS	G.PFHIVKWAS	KGMGPFHI	NA	5	73.34	1083.59	9	3.4	362.204	3	28.98	N	Y	1.44	6.26	1.8	49300000	69658012	54368992	33799976	51805000	54738235	34260274	56760705	51117113	64940741	60300386	71200918	79485753	40751131	27804567	42796426	45947530	67423515	50020052	NA	650865	60093318	39662796	56029036	69955127
>TDP59|TDP59|generation2	AKGLGPFHIVKWAS	AKGMGPFHIVKWAS	AKGLGPF.H	NA	MGPFHIVK	7	77.71	688.391	7	2.6	345.204	2	25.57	N	Y	0.49	60	1.6	268000	428129	526990	497700	601742	299350	364279	691596	393423	NA	1047896	934899	NA	355611	367682	425445	527731	530348	605973	552226	612182	1126158	NA	1402932	1587068
>TDP59|TDP59|generation2	AKGLGPFHIVKWAS	AKGMGPFHIVKWAS	AKGLGPFHIVK.W	NA	HIVKWASX	11	79.59	1165.7	11	0.4	389.573	3	27.15	N	Y	0.95	16.66	1.4	9900000	15252870	6509413	3915339	4062486	10525729	NA	4259863	3724077	4951731	3467545	NA	3149435	3542778	19324581	18891309	14699689	13504133	10481380	2566290	6559105	22239259	17011132	18088114	17732605
>TDP59|TDP59|generation2	AKGLGPFHIVKWAS	AKGMGPFHIVKWAS	AKGLGPFHIVKWA.S	NA	VKWASXXX	13	67.99	1422.81	13	1.9	475.279	3	36.64	N	Y	0.59	14.19	1.8	8980000	NA	6360747	4272233	3464736	374485	5207108	475855	600938	6088194	4536159	11970009	NA	NA	12556901	11728728	8978253	13989894	11415365	30749235	20787316	16182610	13967034	15441073	12767476
>TDP59|TDP59|generation2	AKGLGPFHIVKWAS	AKGMGPFHIVKWAS	L.GPFHIVKWAS	AKGMGPFH	NA	4	58.98	1140.61	10	1.4	381.209	3	37.12	N	Y	1.02	1.52	3.5	19700000	24676618	10937512	12596264	18043194	20540717	17016693	22816679	19094792	23541019	22026542	23320880	26459543	15694692	10681520	15041422	19188815	21956361	18679687	26240889	22805502	25362219	15578615	21088094	22343083
>TDP142|TDP142|GenScript	QVILKINSYNLWAD	QVILKINSYNMWAD	QVILKINSYNLWA.D	NA	NMWADXXX	13	39.74	1560.87	13	12.5	781.431	2	35.48	Y	Y	1.2	60	1.8	1690000	1981902	2155646	1543042	2224958	2031866	3074349	2663819	3225952	3104979	2976854	2786123	2699516	505797	532162	505106	527232	492359	342408	7999425	525750	1769677	1513095	NA	1649132
>TDP119|TDP119|generation2aar	YHFQFPLHNGRVPD	YHFQFPMHNGRVPD	H.FQFPLHNGRVPD	XXYHFQFP	NA	2	103.48	1425.72	12	2.2	476.247	3	34.08	N	Y	0.94	3.09	2.9	22700000	19430408	18901720	18369552	18375278	21428964	17243582	24727436	19569196	17960174	20063781	21153896	17461156	24964657	19732273	22383068	21565412	20790536	27189323	25084902	21796409	35582815	36887296	29735095	20747148
>TDP119|TDP119|generation2aar	YHFQFPLHNGRVPD	YHFQFPMHNGRVPD	P.LHNGRVPD	FQFPMHNG	NA	6	66.95	906.467	8	2.9	454.242	2	33.4	N	Y	1.09	5.54	2.2	6500000	NA	8102254	15535393	NA	5051906	NA	5035405	NA	9426554	8854234	NA	8462769	5828146	7607525	5819598	7076976	NA	9204935	NA	10090930	10031326	8048951	11470511	10639563
>TDP119|TDP119|generation2aar	YHFQFPLHNGRVPD	YHFQFPMHNGRVPD	YHFQFPLHNGRVP.D	NA	GRVPDXXX	13	88.44	1610.81	13	4.7	537.947	3	32.08	N	Y	0.51	5.33	2.5	16300000	27396875	35254893	23617996	12508472	26869478	29722490	24165449	31666518	24048368	21917500	25694244	11676478	8471463	18998428	13698438	NA	5246210	13905990	8138143	2674096	11734758	3885701	17646940	NA
>TDP119|TDP119|generation2aar	YHFQFPLHNGRVPD	YHFQFPMHNGRVPD	Y.HFQFPLHNGRVPD	XXXYHFQF	NA	1	99.97	1562.77	13	4.8	521.934	3	30.05	N	Y	0.39	14.96	2.6	21600000	12629765	3854677	7463287	13726111	11769276	5842398	4776891	2526205	13596968	2388026	5520651	8152110	NA	11252288	17369261	12323092	29922828	23038281	5814611	NA	70030009	91322917	57881965	75895550
>TDP119|TDP119|generation2aar	YHFQFPLHNGRVPD	YHFQFPMHNGRVPD	YHFQFPLHNGRVPD	NA	NA		124.36	1725.84	14	2.7	863.928	2	30.51	Y	Y	0.84	1.04	2.2	18400000000	20013320035	19538856589	19314272031	18928750000	19874531408	19739363354	19781948718	20043601190	17554293981	18537189055	17026306497	16818413978	18631710637	15818433780	17906454248	16812218876	16807302748	9370976562	21732542194	15439122928	17696772453	19428502859	20029277375	15782018608
>TDP119|TDP119|generation2aar	YHFQFPLHNGRVPD	YHFQFPMHNGRVPD	F.PLHNGRVPD	HFQFPMHN	NA	5	79.63	1003.52	9	2.3	335.515	3	9.06	N	Y	2.08	6.01	0.7	282000000	195275598	272906856	231981202	251276389	279797872	250712604	294481282	258550595	258748264	285690796	299250235	295661290	261578204	229122675	316944240	253503614	278826352	334158854	351419831	358228016	308510579	268596814	323821357	307660700
>TDP36|TDP36|generation1	LAIHGFEYVTASRG	MAIHGFEYVTASRG	LAIHGFE.Y	NA	HGFEYVTA	7	65.24	785.407	7	1.1	393.711	2	28.79	N	Y	1.43	60	1.7	27400000	36237711	28564959	34534758	16825556	30533498	35961944	32370462	37240774	422227	411129	522111	295198	31389384	31881483	35633844	30719709	40220944	35283854	32367616	33300069	33595477	23726052	37587983	31386711
>TDP36|TDP36|generation1	LAIHGFEYVTASRG	MAIHGFEYVTASRG	LAIHGFEYVTA.S	NA	YVTASRGX	11	101.02	1219.62	11	2.3	610.821	2	36.77	N	Y	1.83	60	1.7	17500000	12435461	13910816	10601856	10991958	22983397	23936814	21130718	22771429	39979144	35656828	39831238	43170833	8609135	5324452	6240399	6742492	7237827	8706810	11213067	11301842	17696772	21308681	14470491	14895388
>TDP36|TDP36|generation1	LAIHGFEYVTASRG	MAIHGFEYVTASRG	LAIHGFEYVTASR.G	NA	TASRGXXX	13	119.34	1462.76	13	3.4	732.388	2	31.72	N	Y	1.34	6.27	1.9	58200000	70920988	55855644	69594361	56896944	73835550	73171778	65527705	68077083	15119016	67279092	45403484	20032124	62503423	45987612	53003105	49644458	NA	75237630	76873088	73562880	64635805	71536285	52764352	50892577
>TDP36|TDP36|generation1	LAIHGFEYVTASRG	MAIHGFEYVTASRG	LAIHGF.E	NA	IHGFEYVT	6	43.16	656.365	6	2.1	329.19	2	28.82	N	Y	1.65	10.75	1	5510000	2895131	2803401	3789376	3188000	3874978	4639885	4271103	4886369	5672168	4917807	5654798	4477769	5304990	4427531	4995901	4480324	6664630	9505885	6450403	5227102	10220596	4575099	12882267	5053792
>TDP36|TDP36|generation1	LAIHGFEYVTASRG	MAIHGFEYVTASRG	L.AIHGFEYVTASRG	XXXMAIHG	NA	1	120.64	1406.69	13	3	469.907	3	23.15	N	Y	1.35	38.31	2.1	24600000	6596623	8813723	13855891	9010528	12324430	14634356	12588513	13876339	14611667	15702090	14240184	13069086	7186517	5454914	7896746	8696582	14767110	32066797	23235324	21493681	50913709	85771916	49587903	107282261
>TDP36|TDP36|generation1	LAIHGFEYVTASRG	MAIHGFEYVTASRG	A.IHGFEYVTASRG	XXMAIHGF	NA	2	103.43	1335.66	12	2.6	668.838	2	21.75	N	Y	0.42	60	2.7	8950000	329345	3546727	817707	2678806	3464164	3063005	4383500	1423214	3328213	6629771	5107892	4777715	392844	371145	661967	471115	11075332	16707943	15027822	12613663	16750421	28202665	23646900	43710872
>TDP36|TDP36|generation1	LAIHGFEYVTASRG	MAIHGFEYVTASRG	G.FEYVTASRG	AIHGFEYV	NA	5	114.22	1028.49	9	2.2	515.255	2	17.97	N	Y	0.95	60	1.2	996000	1350413	1900791	NA	1804319	2220618	2507126	1910756	2241562	2435278	2573398	1475613	NA	520910	546467	410906	546535	680195	594435	607608	2018186	643519	873835	NA	1285614
>TDP36|TDP36|generation1	LAIHGFEYVTASRG	MAIHGFEYVTASRG	LAIHGFEYVTASRG	NA	NA		154.24	1519.78	14	3.4	760.899	2	29.14	Y	Y	0.63	0.94	2.5	11000000000	8937987589	11256080426	10129495929	10892333333	10336976950	10504971532	10756434615	10863869048	9649788194	11231355721	9627602401	9234059140	11931637353	9132291667	10206678922	9770451807	10783876330	12764453125	12484651899	8577290516	12870379965	11728727533	12705797101	8706709142
>TDP36|TDP36|generation1	LAIHGFEYVTASRG	MAIHGFEYVTASRG	A.IHGFE.Y	XXMAIHGF	IHGFEYVT	2 ; 7	43.92	601.286	5	2.1	301.651	2	14.66	N	Y	0.62	60	1.1	215000	370419	526590	545345	393358	349747	406132	NA	342757	1572784	854892	954505	1002677	516301	697856	354721	585324	344800	554742	347887	590687	328242	499981	670058	459274
>TDP125|TDP125|GenScript	EVDNTKPKVLYWHF	EVDNTKPKVMYWHF	V.DNTKPKVLYWHF	XXEVDNTK	NA	2	82.98	1546.79	12	4.6	516.607	3	38.29	N	Y	1.2	6.19	2.8	7690000	8675677	12742733	10108502	10693083	11991337	9427248	8013937	8053021	9730964	9181361	10525353	8569892	5295811	6172451	8702537	7120987	6722921	6776576	NA	NA	6870512	5846457	NA	4557280
>TDP125|TDP125|GenScript	EVDNTKPKVLYWHF	EVDNTKPKVMYWHF	EVDNTKPKVL.Y	NA	PKVMYWHF	10	92.31	1141.63	10	2.1	571.826	2	16.85	N	Y	1.24	60	1.3	3920000	478596	705349	431750	346590	4374618	2030659	5012926	4720327	NA	11340398	11350871	12212097	599152	567799	666059	521788	523556	1753815	680580	523752	4523560	6956657	5355846	6667460
>TDP125|TDP125|GenScript	EVDNTKPKVLYWHF	EVDNTKPKVMYWHF	EVDNTKPKVLYWHF	NA	NA		137.43	1774.9	14	2.2	888.461	2	35.3	Y	Y	1.31	3.73	2.9	5280000000	6761781915	3143207364	6487076149	7261555556	7305833333	6761299172	7721703846	7044910714	6524515046	6749717662	6500953390	6877338710	5525265913	4672145647	2927705270	4295477912	2428800975	4898229167	3271441192	6821468692	5441520941	5443562092	2364690016	1799859426
>TDP125|TDP125|GenScript	EVDNTKPKVLYWHF	EVDNTKPKVMYWHF	D.NTKPKVLYWHF	XEVDNTKP	NA	3	90.91	1431.77	11	1.9	478.264	3	30.22	N	Y	0.87	0.65	3.5	26700000	28174091	32281589	28971408	29666111	28534942	31877937	32707654	35580357	27802755	28678122	29099506	24959812	27350984	26907645	18980842	23501898	24773770	28330859	24738107	20282769	22144624	31604892	28058635	11969508
>TDP72|TDP72|generation3	KYVLGWLNTSRQAE	KYVLGWLNTSRQAE	W.LNTSRQAE	VLGWLNTS	NA	6	78.65	917.457	8	0.2	459.736	2	7.03	N	Y	1.76	60	2.5	9820000	NA	3567965	2088881	2036778	4774329	3074349	1921996	1506235	NA	1048987	1124768	1178360	1936597	15166127	13161244	12851225	21373449	16396615	3028684	10070748	20062651	23457455	26117472	20924474
>TDP72|TDP72|generation3	KYVLGWLNTSRQAE	KYVLGWLNTSRQAE	Y.VLGWLNTSRQAE	XXKYVLGW	NA	2	105.36	1372.71	12	4.5	687.365	2	30.94	N	Y	0.62	60	1.5	1470000	2263643	2591022	2907638	3132653	2809082	3051660	2843655	2905729	NA	1461167	2136028	1553293	NA	NA	3491759	5246116	603353	575228	489019	410364	440604	295809	665558	308363
>TDP72|TDP72|generation3	KYVLGWLNTSRQAE	KYVLGWLNTSRQAE	KYVLGWLNTS.R	NA	LNTSRQAE	10	89.83	1179.63	10	2.4	590.823	2	38.95	N	Y	0.5	60	0.8	725000	402312	435406	659864	506285	635098	447560	688078	1518095	4444382	1570209	5190444	5656129	575600	627662	314201	494747	532447	378725	498579	384535	533325	543898	395938	634568
>TDP72|TDP72|generation3	KYVLGWLNTSRQAE	KYVLGWLNTSRQAE	KYVLGWLNTSRQAE	NA	NA		141.29	1663.87	14	3.4	832.944	2	33.29	Y	Y	0.93	1.06	2.4	9490000000	10492420213	10831322674	10601855843	NA	11658244681	11798240166	NA	12453125000	11466099537	12539863184	12485958098	11247983871	10096000838	8129370350	9490420752	8203658635	9074000443	8447369792	10103320148	9414837707	8602334845	8729396446	8338179348	NA
>TDP17|TDP17|generation1	RLENYLVLTKAAPV	RMENYMVLTKAAPV	Y.LVLTKAAPV	MENYMVLT	NA	5	48.51	910.585	9	2.3	456.301	2	30.65	N	Y	2.79	60	0.8	27600000	36723471	10470279	5321922	3132653	25870200	20646920	17084410	18620387	53981991	50922749	53658663	52383468	3120582	23646112	23457455	19364859	20887688	15358854	18726978	10595477	50345898	41901103	44117351	35376547
>TDP17|TDP17|generation1	RLENYLVLTKAAPV	RMENYMVLTKAAPV	RLENYLVL.T	NA	YMVLTKAA	8	61.61	1018.58	8	3.5	510.3	2	40.86	N	Y	1.35	60	1.8	23500000	295202	503699	459532	309086	21873088	22348590	21467910	24787649	102484606	NA	85750671	117836022	408335	607276	593859	555430	5285071	NA	7479231	5075738	15614799	68402655	35205646	36706493
>TDP17|TDP17|generation1	RLENYLVLTKAAPV	RMENYMVLTKAAPV	L.ENYLVLTKAAPV	XXRMENYM	NA	2	106.2	1316.73	12	4.1	659.377	2	37.21	N	Y	1.43	11.21	2.2	4350000	3992949	4608622	2781675	3232278	4074834	4980219	3843992	3901979	3703652	3532970	1960605	2142473	3377571	2348304	2981425	3027960	3196302	2853841	NA	2653915	4618195	2990378	3608799	2881548
>TDP17|TDP17|generation1	RLENYLVLTKAAPV	RMENYMVLTKAAPV	R.LENYLVLTKAAPV	XXXRMENY	NA	1	88.63	1429.82	13	3.1	715.918	2	41.33	N	Y	1.74	45.59	2.7	3560000	2185921	2251216	2760681	3874306	3230999	3528128	3664156	4352664	3044097	2562494	3725149	3577930	1688786	1337228	1790645	924232	2156775	2501003	4254030	2875915	8299502	8245922	6017607	6312807
>TDP17|TDP17|generation1	RLENYLVLTKAAPV	RMENYMVLTKAAPV	RLENYLVLT.K	NA	MVLTKAAP	9	66.58	1119.63	9	1.2	560.822	2	35.91	N	Y	0.43	60	0.7	2130000	544572	624586	532670	299663	467389	636124	606215	396627	NA	18755274	16819927	18960887	431229	559471	633389	560821	393685	620885	678576	359587	465936	641342	368353	303044
>TDP17|TDP17|generation1	RLENYLVLTKAAPV	RMENYMVLTKAAPV	L.TKAAPV	YMVLTKAA	NA	8	52.26	585.349	6	1	293.681	2	10.33	N	Y	0.91	60	3	686000	416295	321599	455033	636995	504443	481005	587341	630304	815818	3118609	1888372	991965	590806	576198	337139	583749	562856	506175	3722276	328045	1107231	NA	1041169	1188085
>TDP17|TDP17|generation1	RLENYLVLTKAAPV	RMENYMVLTKAAPV	RLENY.L	NA	MENYMVLT	5	41.4	693.345	5	0.9	347.679	2	11.45	N	Y	0.47	60	3.9	557000	522352	399351	300120	694128	406087	654334	595418	489421	NA	1962761	2301131	2099624	446557	690495	701536	549400	NA	493974	1202226	NA	844146	1539955	952935	1409742
>TDP17|TDP17|generation1	RLENYLVLTKAAPV	RMENYMVLTKAAPV	RLENYLVLTK.A	NA	VLTKAAPV	10	84.35	1247.72	10	1.4	416.916	3	28.67	N	Y	0.86	60	1	38800000	525060	611227	390997	577219	63953799	55587862	52714397	54437946	164381250	184281468	160975989	157471774	353150	447036	617827	379201	1311553	NA	2011416	1190730	21198273	24263246	22588084	16402660
>TDP17|TDP17|generation1	RLENYLVLTKAAPV	RMENYMVLTKAAPV	RLENYLVLTKAAPV	NA	NA		114.54	1585.92	14	3.1	529.649	3	38.89	Y	Y	0.77	0.82	2.7	18400000000	18556039450	17733636143	17319863506	18153888889	18320098784	18151138716	18095987179	17908779762	16844004630	15811131841	17439065443	17996774194	17438546901	16715355283	14504227941	19981014056	18847495567	17849479167	19304970992	15943669429	23564151554	19697099673	17646940419	15516029531
>TDP28|TDP28|generation1	HGTPKFAWDESNGA	HGTPKFAWDESNGA	HGTPKFA.W	NA	PKFAWDES	7	90.62	756.392	7	2.5	379.204	2	11.29	N	Y	1.42	14.8	1.2	14000000	13406981	10470279	6193163	7505083	12102368	8451624	7159717	7543036	9365672	6106368	6263617	NA	14226183	26418415	14772825	16372108	41289617	18264583	10207359	18769130	NA	20413358	24088074	23939017
>TDP28|TDP28|generation1	HGTPKFAWDESNGA	HGTPKFAWDESNGA	HGTPKFAWDESNG.A	NA	ESNGAXXX	13	68.03	1444.64	13	1.9	723.327	2	21.22	N	Y	1.34	23.86	1.8	43200000	24190858	31750642	29391284	28780556	46966071	46285404	50354051	50049702	52257002	66842923	55516078	53776075	24964657	17693815	13519373	11090783	29437068	58322135	NA	13320028	67096319	84339400	68911302	108168892
>TDP28|TDP28|generation1	HGTPKFAWDESNGA	HGTPKFAWDESNGA	HGTPKFAWDESN.G	NA	DESNGAXX	12	88.29	1387.62	12	4.1	694.818	2	22.34	N	Y	2.82	60	1.4	29700000	33323149	31219695	37683824	31880000	42080712	45491291	43835000	49100893	35818877	48850945	48602366	39635753	29003057	23483036	21219148	24998273	19333256	37359375	NA	6448104	16466516	13967034	18352818	30411418
>TDP28|TDP28|generation1	HGTPKFAWDESNGA	HGTPKFAWDESNGA	HGTPKFAWD.E	NA	FAWDESNG	9	85.31	1057.5	9	3.8	529.758	2	22.25	N	Y	1.02	60	1.9	9370000	12241157	16140795	10444403	11512222	11325152	12365463	12925705	13876339	14510197	17337724	18264583	20139247	624563	577868	676019	404495	10200964	14736198	11490504	15741851	560831	682910	529906	13920095
>TDP28|TDP28|generation1	HGTPKFAWDESNGA	HGTPKFAWDESNGA	G.TPKFAWDESNGA	XXHGTPKF	NA	2	92.82	1321.59	12	2.8	661.806	2	26.53	N	Y	2.46	22.98	1.5	8340000	8199632	12955111	8166578	10106403	10037194	10187327	9520063	10294583	6402751	8570724	8017843	5238347	10004219	8561523	10117147	8626165	11949701	11622917	NA	2411732	6993537	3966280	9529348	8458453
>TDP28|TDP28|generation1	HGTPKFAWDESNGA	HGTPKFAWDESNGA	H.GTPKFAWDESNGA	XXXHGTPK	NA	1	67.49	1378.62	13	5	690.318	2	26.51	N	Y	1.34	16.12	2.1	3400000	2778548	3875914	3516457	3232278	3897185	4889463	NA	2976890	5621433	5321264	7120092	4092124	1468509	3457225	2506904	NA	2827124	3092526	NA	NA	4864247	6607482	4914673	4246959
>TDP28|TDP28|generation1	HGTPKFAWDESNGA	HGTPKFAWDESNGA	HGTPKFAWDESNGA	NA	NA		105	1515.67	14	2.9	758.847	2	22.73	Y	Y	1.11	1.68	1.9	4070000000	3915227172	4067055475	4482170738	4206388889	4940875127	5411308230	4911767949	5965639881	4555998843	5288550995	2889312618	4713440860	4277033082	3832300967	3169442402	3837763052	3001998005	5572773438	4207790084	4762918969	2337488126	2032382557	2558806361	4344488269
>TDP28|TDP28|generation1	HGTPKFAWDESNGA	HGTPKFAWDESNGA	HGTPKFAWDES.N	NA	WDESNGAX	11	93.25	1273.57	11	3	637.795	2	21.98	N	Y	2.01	33.58	1.6	12400000	17681671	13910816	18159614	15497222	19874531	19966253	21018321	23483036	15626366	16029216	18058204	13604704	9728874	11089211	7090956	10738695	7879030	15670182	NA	NA	6813731	5425656	7147011	11437530
>TDP28|TDP28|generation1	HGTPKFAWDESNGA	HGTPKFAWDESNGA	HGTPKFAWDE.S	NA	AWDESNGA	10	69.23	1186.54	10	1.4	594.278	2	22.9	N	Y	0.32	60	2.2	1230000	NA	2060075	2666209	2103194	2587020	2268892	2708778	2312723	3987767	4328979	4354607	2506694	673959	347352	515147	309670	508276	445471	494489	319200	567264	693959	399448	372240
>TDP28|TDP28|generation1	HGTPKFAWDESNGA	HGTPKFAWDESNGA	HGTPKF.A	NA	TPKFAWDE	6	69.79	685.355	6	0.2	343.685	2	11.22	N	Y	1.36	8.83	2	1060000	590684	989686	476559	1261917	1376783	1179824	922783	1164664	1237933	948668	1300191	1317621	NA	1157844	NA	729703	2292788	NA	1861138	2109004	773169	1137060	1367638	1595934
>TDP27|TDP27|generation1	DGIYRLHVQLGGAA	DGIYRMHVQLGGAA	DGIYRLHVQLGGAA	NA	NA		123.22	1468.78	14	3.1	735.399	2	35.02	Y	Y	0.72	1.24	2.8	6200000000	7898460771	6180225291	7032914272	4217458333	5185143110	5865086698	5833426923	6309583333	6423045139	4906902985	4612581215	5613279570	6993775126	4712914807	4942181373	5668622490	6208015293	7752070313	8080344146	6054558011	6861048143	7413272059	5602903583	6339406351
>TDP27|TDP27|generation1	DGIYRLHVQLGGAA	DGIYRMHVQLGGAA	DGIYRLHVQLGG.A	NA	QLGGAAXX	12	92.02	1326.7	12	3.1	664.361	2	33.21	N	Y	1.31	5.75	2	36300000	57514007	52563772	61406789	56896944	46966071	22235145	58671462	49931101	39370324	34021194	21257086	29137634	17530329	27804567	30620037	31247841	13989894	22104297	31442827	50051013	35109639	52465911	23646900	18264583
>TDP27|TDP27|generation1	DGIYRLHVQLGGAA	DGIYRMHVQLGGAA	DGIYRLHVQLGGA.A	NA	LGGAAXXX	13	102.71	1397.74	13	1.2	699.879	2	32.86	N	Y	1.3	6.93	1	22500000	28076939	20706940	21413649	15718611	23649582	19625919	16410026	18145982	19380752	12648905	17439065	16711290	26616729	18427660	12534518	22973765	25356682	40057552	29708848	20383679	28769085	34917586	23470431	24648321
>TDP27|TDP27|generation1	DGIYRLHVQLGGAA	DGIYRMHVQLGGAA	G.IYRLHVQLGGAA	XXDGIYRM	NA	2	74.17	1296.73	12	2.6	649.374	2	29.11	N	Y	1.36	2.7	3.1	24200000	16127238	32175400	25507435	22803056	41969681	47306405	24053051	18383185	20699861	33039813	18677342	27530780	26066039	20303041	20323826	22445633	22344969	23972266	NA	23209139	20062651	16653002	18264583	15250040
>TDP27|TDP27|generation1	DGIYRLHVQLGGAA	DGIYRMHVQLGGAA	D.GIYRLHVQLGGAA	XXXDGIYR	NA	1	104.63	1353.75	13	1.2	677.884	2	32.47	N	Y	1.54	3.47	1.5	486000000	546965980	442809956	533241858	374147222	429689590	365291667	348432051	565727679	342968287	467791418	471577095	340653226	NA	463953032	457509906	443631325	492560838	503313802	NA	492437385	652982513	640155739	439408816	467254146
>TDP27|TDP27|generation1	DGIYRLHVQLGGAA	DGIYRMHVQLGGAA	Y.RLHVQLGGAA	DGIYRMHV	NA	4	108.4	1020.58	10	2.6	341.202	3	21.82	N	Y	1.37	47.9	1.7	4980000	9161437	801730	NA	NA	7050462	1050497	NA	NA	NA	2093612	335367	NA	1597004	11333826	7860933	10474629	6003996	7627539	5421576	4823465	11640123	8102671	7897006	9132292
>TDP27|TDP27|generation1	DGIYRLHVQLGGAA	DGIYRMHVQLGGAA	DGIYRLHVQLG.G	NA	VQLGGAAX	11	93.58	1269.68	11	0.8	635.849	2	33.83	N	Y	1.42	3.14	1.1	29800000	43912722	24848328	19629179	27452222	32532054	25411594	25626615	26803869	24657187	28023868	21463465	25174059	39190840	20629195	22293536	30015532	28271243	40887760	38147547	23511867	33784747	36887296	25588064	34401254
>TDP27|TDP27|generation1	DGIYRLHVQLGGAA	DGIYRMHVQLGGAA	D.GIYRLH.V	XXXDGIYR	VQLGGAA	1 ; 7	58.3	757.423	6	0.4	379.719	2	17.45	N	Y	0.37	60	1.1	608000	504676	667182	349474	508424	294171	649439	952006	571346	3571741	2813291	3529089	4509906	289425	423507	546337	317348	664735	660593	390685	652611	529493	599009	601845	327067
>TDP27|TDP27|generation1	DGIYRLHVQLGGAA	DGIYRMHVQLGGAA	DGIYRLHV.Q	NA	RMHVQLGG	8	101.18	971.519	8	2.9	486.768	2	27.02	N	Y	0.47	60	2	393000	1457281	293990	535241	558478	NA	1951247	1100371	1648557	NA	897418	910133	NA	833379	334217	653643	294044	348017	513007	409039	1251275	367585	534977	299316	578850
>TDP27|TDP27|generation1	DGIYRLHVQLGGAA	DGIYRMHVQLGGAA	DGIYRLHVQ.L	NA	MHVQLGGA	9	88.44	1099.58	9	4.2	550.798	2	22.88	N	Y	0.66	60	1.4	2160000	294655	416352	197341	678966	1943041	3505439	3057210	3724077	9954198	11122313	11144492	10926613	319126	314548	506328	357008	563191	353738	307661	426083	331676	649455	441042	490137
>TDP27|TDP27|generation1	DGIYRLHVQLGGAA	DGIYRMHVQLGGAA	DGIYRL.H	NA	IYRMHVQL	6	64.17	735.391	6	2.6	368.704	2	26.43	N	Y	1.13	2.24	1.2	6960000	7169820	7709353	6151176	4903764	11214121	7612134	5518714	6321443	4819821	6477112	5386504	5045524	9361746	6099066	6544809	5158094	7072668	8478503	10184239	8284654	5687572	5873317	8788176	7625020
>TDP27|TDP27|generation1	DGIYRLHVQLGGAA	DGIYRMHVQLGGAA	DGIYRLH.V	NA	YRMHVQLG	7	77.15	872.45	7	0.9	437.233	2	18.87	N	Y	0.84	60	1.8	2170000	672685	694734	487589	551772	2387164	2597882	1573564	2336443	10654340	8527107	6996264	9491156	667798	467221	347711	640372	311889	455533	430420	412136	1618261	2721781	1852929	2996810
>TDP116|TDP116|generation1aar	RPVLEFATGGYHPN	RPVMEFATGGYHPN	P.VLEFATGGYHPN	XXRPVMEF	NA	2	114.95	1303.62	12	1.7	652.818	2	31	N	Y	1.6	0.83	1.3	876000000	1010381206	1038532703	876490062	969683333	1121412107	1041421584	964370000	947623512	870611806	933401990	854411017	925548387	717733878	839844680	873834967	749948193	873396831	804264323	1062351398	849656308	789257124	599866217	872641204	633054005
>TDP116|TDP116|generation1aar	RPVLEFATGGYHPN	RPVMEFATGGYHPN	R.PVLEFATGGYHPN	XXXRPVME	NA	1	132.51	1400.67	13	2.8	701.345	2	33.98	N	Y	2.6	6.49	2.6	109000000	107838763	124241642	86914224	121763889	116582447	103121157	120265256	112908333	103499306	115584826	103189736	108194892	108302554	101107515	106543403	104746285	102981161	125569010	110165493	95056561	118293934	129821793	110293378	84141212
>TDP116|TDP116|generation1aar	RPVLEFATGGYHPN	RPVMEFATGGYHPN	V.LEFATGGYHPN	XRPVMEFA	NA	3	80.53	1204.55	11	1.8	603.284	2	24.71	N	Y	0.72	11.62	1.9	3590000	NA	2888353	NA	2889125	NA	NA	3158368	3214092	3987767	3227652	3972805	3845739	2817702	2283073	NA	2711080	286191	402851	10114880	664645	NA	19338971	7349951	11969508
>TDP116|TDP116|generation1aar	RPVLEFATGGYHPN	RPVMEFATGGYHPN	RPVLEFATGG.Y	NA	ATGGYHPN	10	101.15	1045.56	10	0.4	523.785	2	32.29	N	Y	1.29	60	1.8	2980000	7160105	4789144	3096582	3276556	5751401	2824771	1775879	3190372	3460124	3500257	2053476	2131761	NA	6938911	7153628	4955644	NA	NA	5109459	4702373	398327	391860	365707	521088
>TDP116|TDP116|generation1aar	RPVLEFATGGYHPN	RPVMEFATGGYHPN	E.FATGGYHPN	PVMEFATG	NA	5	72.13	962.425	9	3.8	482.221	2	13.17	N	Y	0.79	60	1.6	2050000	4527285	4258196	4387699	4206389	4752123	4707952	4405979	3569896	4038502	7153174	697563	1285484	1138095	591031	676913	309768	561568	470756	4196230	544040	348884	504204	337555	600316
>TDP116|TDP116|generation1aar	RPVLEFATGGYHPN	RPVMEFATGGYHPN	RPVLEF.A	NA	VMEFATGG	6	53.86	759.428	6	1.1	380.722	2	31.09	N	Y	0.58	60	1.1	747000	357738	507245	651405	614252	646316	471930	321995	468079	1704694	2507973	2806761	2399570	484767	608364	468332	462442	688359	301661	433161	416350	1977875	4109531	1658812	NA
>TDP116|TDP116|generation1aar	RPVLEFATGGYHPN	RPVMEFATGGYHPN	RPVLEFATGGYHPN	NA	NA		149.77	1556.77	14	3.9	519.934	3	30.79	Y	Y	1.11	1.83	2.3	15100000000	9268304521	14547953004	16165205939	12951250000	16987727964	17810804865	14386871795	17552976190	14814606481	13194116915	16407168079	13926075269	15327564908	13046130952	13877502042	14523644578	19333255762	18057031250	19998562764	17053671731	13722096287	9311356209	16764593398	12412823625
>TDP116|TDP116|generation1aar	RPVLEFATGGYHPN	RPVMEFATGGYHPN	A.TGGYHPN	MEFATGGY	NA	7	51.11	744.319	7	2.2	373.168	2	28.67	N	Y	1.87	1.04	0.6	17200000	18167431	18370773	18789428	17268333	20651748	20873810	17983590	21348214	17046944	18755274	19502860	18746640	13950838	13290746	14504228	15931998	17778823	17123047	NA	17356400	14479177	12265921	18441053	12944802
>TDP176|TDP176|GenScript	FLKAHSDVWPYQDA	FLKAHSDVWPYQDA	FLKAHSDVWPYQDA	NA	NA		139.82	1675.8	14	3	838.909	2	29.41	Y	Y	1.08	2.26	3.1	10200000000	10783876330	12105595930	11546575670	12508472222	12657522796	12819241718	11801730769	12334523810	3926885417	4012756219	10153870056	9898225806	11472728224	9050753348	11012469363	10034518072	10783876330	11415364583	9178531118	12411843923	10031325561	7610243056	9882286634	7341298544
>TDP176|TDP176|GenScript	FLKAHSDVWPYQDA	FLKAHSDVWPYQDA	FLKAHSDVWPYQD.A	NA	PYQDAXXX	13	112.75	1604.76	13	1.5	803.39	2	29.19	N	Y	1.17	3.32	2.6	267000000	199161680	243173813	238279334	228030556	265363855	265460404	NA	268038690	206998611	226807960	238368291	234600806	293701843	313107143	254271650	291353112	361405585	440010417	141030327	240164134	281066386	202342933	449996981	227863977
>TDP176|TDP176|GenScript	FLKAHSDVWPYQDA	FLKAHSDVWPYQDA	FLKAHSDV.W	NA	HSDVWPYQ	8	87.42	915.481	8	1.4	458.749	2	13.29	N	Y	0.78	9.8	2.4	1560000	2593959	2537928	3705401	2269236	NA	1588225	2259188	3842679	2059839	1951857	1712950	2463844	NA	1182306	NA	1144287	512751	514860	576833	1412730	NA	3375367	2602924	1312213
>TDP176|TDP176|GenScript	FLKAHSDVWPYQDA	FLKAHSDVWPYQDA	FLKAHSD.V	NA	AHSDVWPY	7	89.98	816.413	7	2.6	409.215	2	7.99	N	Y	1.36	25.59	2.8	6800000	136013	2962685	1154658	6121403	4774329	788440	2124312	419848	6402751	4318075	8853679	6888051	5268277	1630766	6759686	5677425	15350022	12660677	11559863	12613663	11261582	8272782	13764614	10728226
>TDP176|TDP176|GenScript	FLKAHSDVWPYQDA	FLKAHSDVWPYQDA	FLKAH.S	NA	LKAHSDVW	5	46.93	614.354	5	1.6	308.185	2	9.15	N	Y	1.09	13.28	2	1020000	578055	390777	NA	371933	621773	474198	243902	NA	652452	283510	425142	371719	NA	1581843	748490	674249	2836840	1629284	3190522	1463185	NA	1593674	1464696	1516138
>TDP195|TDP195|GenScript	WGVLHDHESKYFLQ	WGVMHDHESKYFMQ	WGVLHDHESKY.F	NA	ESKYFMQX	11	59.27	1369.64	11	1.6	457.555	3	17.59	N	Y	1.57	41.34	1.9	17900000	25842442	NA	11231669	NA	7583411	5105008	NA	2668527	3247037	3402119	2971864	2817352	NA	6221374	27038746	14963755	NA	22208073	12831448	12916390	43342897	33306005	45793810	50271936
>TDP195|TDP195|GenScript	WGVLHDHESKYFLQ	WGVMHDHESKYFMQ	WGVLHDHESKYFLQ	NA	NA		152.56	1757.85	14	1.7	879.935	2	34.45	Y	Y	1.89	3.68	2.4	10900000000	11463940603	12424164244	13016139847	13504722222	14100924519	13726798654	14611666667	15180952381	8046563657	12757947761	11454060734	11033736559	10187782663	7101987537	7950465686	8397307229	9812355940	12972005208	12484651899	11806388122	9842055268	9759017565	10058756039	NA
>TDP195|TDP195|GenScript	WGVLHDHESKYFLQ	WGVMHDHESKYFMQ	WGVLHD.H	NA	VMHDHESK	6	62.25	725.35	6	2.1	363.683	2	25.49	N	Y	1.73	10.09	1.3	3850000	3128296	3334348	3663414	2878056	3197690	3743672	3012251	3581756	2902039	2704249	2455916	4177823	6222808	4663992	4503473	3802554	3730638	6164297	NA	5640830	4343753	2936658	5602904	4486349
>TDP195|TDP195|GenScript	WGVLHDHESKYFLQ	WGVMHDHESKYFMQ	W.GVLHDHESKYFLQ	XXXWGVMH	NA	1	97.08	1571.77	13	4.6	524.934	3	24.31	N	Y	0.52	15.71	1.7	94800000	15350022	864382	1406583	20367778	1576639	NA	1107115	1129083	472525	622440	586319	5506156	NA	26907645	5783785	11266827	12629765	NA	1117839	1856731	36907707	64194638	220586755	155160295
>TDP195|TDP195|GenScript	WGVLHDHESKYFLQ	WGVMHDHESKYFMQ	D.HESKYFLQ	VMHDHESK	NA	6	106.56	1050.51	8	0.8	526.264	2	18.97	N	Y	1	2.31	3.8	12100000	9666628	9164148	10811794	10438486	10947647	11684796	11914128	12808929	14307257	13630286	14549753	13711828	13216583	13616899	11191534	16372108	9044855	8883229	NA	NA	8876777	7941512	10058756	14895388
>TDP61|TDP61|generation3	QKESAEYNPTRLHS	QKESAEYNPTRLHS	QKESAEYNPTRLHS	NA	NA		132.15	1658.8	14	0.4	830.408	2	13.25	Y	Y	1.68	4.59	2.5	1020000000	1204685284	1401700581	1102173132	1416888889	1465607903	1110622800	1052040000	1458794643	665642593	710955721	1341466573	1392607527	895790620	565875930	585541054	682171185	886026596	876907552	1236905327	1210911602	552669257	598970895	800288748	852051679
>TDP61|TDP61|generation3	QKESAEYNPTRLHS	QKESAEYNPTRLHS	K.ESAEYNPTRLHS	XXQKESAE	NA	2	90.71	1402.65	12	3.4	468.558	3	15.57	N	Y	2.39	60	1.5	11200000	NA	13167490	13226078	13504722	13989894	18264583	16747218	17671577	19279282	16356343	18264583	14675941	7957484	4378608	5076480	5052468	8442512	6994505	17455393	10090930	5044053	5882270	7755830	8272260
>TDP61|TDP61|generation3	QKESAEYNPTRLHS	QKESAEYNPTRLHS	E.SAEYNPTRLHS	XQKESAEY	NA	3	94	1273.61	11	3.6	637.812	2	16.71	N	Y	0.68	60	1.9	1950000	1933326	3228159	4051798	3243347	2042969	5411308	4878049	3320833	3003509	2049995	3983124	4167110	972887	304403	407338	412046	414597	647434	8623658	360400	583651	336166	407126	546172
>TDP61|TDP61|generation3	QKESAEYNPTRLHS	QKESAEYNPTRLHS	A.EYNPTRLHS	KESAEYNP	NA	5	73.31	1115.54	9	1.4	558.774	2	13.14	N	Y	0.6	10.43	2	971000	1126964	4226340	260323	1571861	2242824	1236546	1146454	373594	1643812	661887	1145406	1011247	186317	921383	NA	NA	167102	368405	NA	431892	NA	394837	NA	258896
>TDP61|TDP61|generation3	QKESAEYNPTRLHS	QKESAEYNPTRLHS	Q.KESAEYNPTRLHS	XXXQKESA	NA	1	118.37	1530.74	13	1.1	511.255	3	12.71	N	Y	0.36	1.92	4.7	15400000	31865869	5394423	12071420	13726111	13878863	10788583	19219962	18264583	11973449	24425473	9132292	35779301	10004219	11496903	9042759	11178805	6178870	6039766	23466522	9697384	NA	4539286	7552890	11171541
>TDP61|TDP61|generation3	QKESAEYNPTRLHS	QKESAEYNPTRLHS	Y.NPTRLHS	SAEYNPTR	NA	7	55.25	823.43	7	0.7	275.484	3	7.23	N	Y	0.88	60	2.3	431000	464819	389934	329078	444733	505383	586666	365583	590176	336673	570061	388325	377114	NA	994767	808476	660166	775273	497087	NA	397583	1031523	1101247	1023523	NA
>TDP61|TDP61|generation3	QKESAEYNPTRLHS	QKESAEYNPTRLHS	E.YNPTRLHS	ESAEYNPT	NA	6	89.01	986.493	8	1.5	494.255	2	11.57	N	Y	0.51	2.07	5.4	1810000	1855604	2357406	3820867	NA	1809804	3153760	2214229	3427574	NA	2093612	1836777	1660417	1431796	1133383	1369844	1866068	1311553	2023633	4658625	NA	1192403	1701113	1914693	1622533
>TDP112|TDP112|generation1aar	PHWQRVIFFRLNTP	PHWQRVIFFRLNTP	W.QRVIFFRLNTP	XPHWQRVI	NA	3	104.8	1389.79	11	2.2	464.271	3	39.66	N	Y	2.43	60	1.9	39700000	65674778	34723946	39468295	43724306	41747619	26886374	27537372	31429315	26280706	14066455	12589148	17246909	13124801	38404548	53271701	68833273	50810516	44727474	14449829	32997341	77790091	62851654	44911463	47700708
>TDP112|TDP112|generation1aar	PHWQRVIFFRLNTP	PHWQRVIFFRLNTP	F.FRLNTP	RVIFFRLN	NA	8	54.04	746.408	6	1.4	374.212	2	23.69	N	Y	2.17	60	1.2	17800000	393466	NA	276068	NA	12657523	12819242	12363718	12571726	49212905	52449341	53349094	40278495	488536	502505	457479	393258	4410703	8136042	6727840	5338102	31324234	47273039	26029237	50803914
>TDP112|TDP112|generation1aar	PHWQRVIFFRLNTP	PHWQRVIFFRLNTP	PHWQRVIFFRLNTP	NA	NA		120.32	1809.98	14	2.1	905.999	2	39.64	Y	Y	0.36	3.05	2.6	10300000000	13989893617	9472097868	17004956897	16050694444	15322264438	15882246377	15623243590	15299553571	13394027778	13739328358	NA	13069086022	8324611600	5030914249	7108862337	10034518072	7276687722	7814335938	NA	7931470994	6075576425	5756925041	3847033011	3803643811
>TDP112|TDP112|generation1aar	PHWQRVIFFRLNTP	PHWQRVIFFRLNTP	H.WQRVIFFRLNTP	XXPHWQRV	NA	2	91.95	1575.87	12	1.2	526.296	3	46.29	N	Y	0.34	2.44	3.3	12400000	9482039	19857425	20468930	13172639	21873088	20079697	8497246	16959970	14611667	21481331	12485958	10016062	11931637	4582453	19159906	11794960	6266307	12868229	12484652	15338214	3577209	9400888	NA	10107585
>TDP112|TDP112|generation1aar	PHWQRVIFFRLNTP	PHWQRVIFFRLNTP	PHWQRVIFF.R	NA	VIFFRLNT	9	86.55	1228.65	9	1.5	410.558	3	37.97	N	Y	1.45	60	0.8	7700000	396740	359244	549943	705490	9071225	7793645	8160054	6499345	43632060	22680796	26932521	32672715	617739	470489	578089	676561	NA	734734	2381332	1089820	8261648	8720443	6467604	6277342
>TDP112|TDP112|generation1aar	PHWQRVIFFRLNTP	PHWQRVIFFRLNTP	PHWQRVIF.F	NA	RVIFFRLN	8	85.79	1081.58	8	1.6	541.799	2	28.49	N	Y	1.71	60	1.3	15400000	445135	600964	586618	475873	15211234	15541913	14049679	13757738	38862975	62045062	53865042	49491129	506065	599252	492095	440292	2244212	5251068	1861138	4561100	25172949	35544312	19058696	20392496
>TDP112|TDP112|generation1aar	PHWQRVIFFRLNTP	PHWQRVIFFRLNTP	PHWQRVIFFRL.N	NA	FFRLNTPX	11	68.37	1497.84	11	1	500.286	3	38.69	N	Y	0.32	60	1.7	2290000	544959	487240	435184	526181	721701	3562161	NA	909671	15321956	NA	17542255	19496505	377930	374296	672225	548961	355369	457936	560788	351109	591351	533188	443955	537550
>TDP112|TDP112|generation1aar	PHWQRVIFFRLNTP	PHWQRVIFFRLNTP	PHWQRVIFFR.L	NA	IFFRLNTP	10	103.8	1384.75	10	0.8	347.195	4	30.02	N	Y	0.31	60	1.1	900000	509181	369810	319303	514407	351598	490580	305962	359605	NA	8767000	6562867	1660417	541900	524965	352652	428373	650107	580314	616859	640629	558765	5049620	651556	354860
>TDP150|TDP150|GenScript	TDHRSHVGLYWTLN	TDHRSHVGMYWTLN	TDHRSHVGLY.W	NA	VGMYWTLN	10	102.78	1183.57	10	2.4	395.533	3	13.44	N	Y	1.85	60	1.1	5180000	4352411	3047637	3327513	3287625	7860988	6636510	5046645	6582366	15423426	13630286	15684840	14247446	NA	986614	NA	1117881	NA	NA	1768659	1765913	3681307	7655009	4747027	7128507
>TDP150|TDP150|GenScript	TDHRSHVGLYWTLN	TDHRSHVGMYWTLN	TDHRSHVGL.Y	NA	HVGMYWTL	9	92.31	1020.51	9	1	341.177	3	10.84	N	Y	1.36	7.44	2.6	1440000	829678	1041718	812459	992929	1521123	1293269	1068900	964228	1714841	1308507	1227958	1371183	1064669	1565536	1011715	778115	3672347	1400977	1329384	1735640	1211330	1853318	2249985	2225442
>TDP150|TDP150|GenScript	TDHRSHVGLYWTLN	TDHRSHVGMYWTLN	TDHRSHVGLYWTLN	NA	NA		126.43	1697.83	14	3.5	425.466	4	31.83	Y	Y	0.59	1.44	2.1	5850000000	6752066711	7454498547	7757199473	7826097222	7960915653	8168012422	7665505128	8539285714	6808630787	6498920398	4984064266	5431169355	NA	4174761905	4360221609	4374697791	4925608378	6216184896	6727840190	4924373849	4883173575	5398795956	4544087158	1214683455
>TDP153|TDP153|GenScript	LTHGRPEDTAQFWG	LTHGRPEDTAQFWG	LTHGRPEDTAQF.W	NA	TAQFWGXX	12	122.61	1370.66	12	1.9	686.337	2	15.76	N	Y	0.82	1.85	1.5	14900000	19236104	15503658	15115517	10305653	19652470	13613354	10846353	12334524	21410150	8527107	11660440	6598817	13950838	15899972	16473938	11354849	17584519	13905990	8901094	17961855	16561151	15041422	19235165	21811104
>TDP153|TDP153|GenScript	LTHGRPEDTAQFWG	LTHGRPEDTAQFWG	L.THGRPEDTAQFWG	XXXLTHGR	NA	1	103.81	1500.67	13	3.7	751.347	2	23.12	N	Y	0.73	8.86	2.5	10900000	8287069	5543089	9436701	6054986	15322264	14294022	6788805	13046131	6159223	11340398	9534732	6898763	4763477	7256910	6956657	1513980	6829788	9568151	731739	2230096	29999342	18712245	8161710	44774828
>TDP153|TDP153|GenScript	LTHGRPEDTAQFWG	LTHGRPEDTAQFWG	H.GRPEDTAQFWG	XLTHGRPE	NA	3	86.41	1262.57	11	2.3	632.293	2	25.45	N	Y	1.11	60	1.6	1390000	2963137	NA	NA	2745222	2797979	2949560	2382826	2692247	NA	3118609	1764544	2978038	NA	3033225	NA	2200552	546362	440296	530351	668954	NA	1772739	2391160	NA
>TDP153|TDP153|GenScript	LTHGRPEDTAQFWG	LTHGRPEDTAQFWG	LTHGRPED.T	NA	RPEDTAQF	8	85.33	923.446	8	1.9	462.729	2	7.44	N	Y	1.1	13.39	2.4	6530000	420668	100030	707490	NA	3863875	1463436	1236372	767350	1603225	NA	NA	5024099	6378837	12556901	10922937	8458923	15155718	9827591	7837587	11705479	7362614	11012469	12705797	13122128
>TDP153|TDP153|GenScript	LTHGRPEDTAQFWG	LTHGRPEDTAQFWG	LTHGRPEDTAQFWG	NA	NA		112.07	1613.76	14	1.6	807.888	2	25.96	Y	Y	0.89	1.78	3	9740000000	9142006871	9843760901	8964341475	9741111111	11325151976	10539004917	11239743590	11528035714	9771552083	11667524876	11041301789	10926612903	11931637353	9376906622	7341646242	10298584337	6965801197	14217317708	12369053270	12210025322	1873775907	5640533088	7349950684	11260204288
>TDP153|TDP153|GenScript	LTHGRPEDTAQFWG	LTHGRPEDTAQFWG	G.RPEDTAQFWG	LTHGRPED	NA	4	86.84	1205.55	10	3	603.782	2	25.36	N	Y	0.34	60	2.6	849000	NA	2346787	NA	2335653	578108	1225202	396855	438598	878729	1450262	1031897	1285484	NA	1899843	1987616	NA	357184	481382	415565	617419	2687638	1414610	NA	NA
>TDP50|TDP50|generation2	NTLIQVPVKHEGPK	NTLIQVPVKHEGPK	T.LIQVPVKHEGPK	XXNTLIQV	NA	2	80.94	1343.79	12	3.9	672.906	2	20.58	N	Y	2.11	9.24	1.8	239000000	221506649	133798692	242478089	156079167	259812310	307434912	264133974	333269345	238454282	214813308	260038136	217461022	NA	300061012	310676981	293113554	155443262	237647135	254316983	262364180	203465566	172797283	231174919	302340918
>TDP50|TDP50|generation2	NTLIQVPVKHEGPK	NTLIQVPVKHEGPK	V.PVKHEGPK	LIQVPVKH	NA	6	60.88	890.497	8	2	446.257	2	20.84	N	Y	2.16	16.16	1.4	144000000	118525488	65200315	131211087	77707500	147671099	176973602	141620769	180273810	129881481	99119440	142401836	110337366	NA	193245815	211296160	202450803	108810284	139059896	166462025	168518531	141006369	128926471	160587158	195945287
>TDP50|TDP50|generation2	NTLIQVPVKHEGPK	NTLIQVPVKHEGPK	N.TLIQVPVKHEGPK	XXXNTLIQ	NA	1	101.73	1444.84	13	0.5	362.217	4	20.83	N	Y	1.46	5.94	1.2	95200000	75681438	39183903	80091248	50255278	88158536	105049715	101382487	111129315	77523009	68587600	90703778	76057796	59107496	123122861	129821793	113548494	68006427	102323177	120222574	119072974	96527850	93113562	118234501	154273665
>TDP50|TDP50|generation2	NTLIQVPVKHEGPK	NTLIQVPVKHEGPK	P.VKHEGPK	IQVPVKHE	NA	7	68.7	793.445	7	0.4	397.729	2	22.96	N	Y	0.62	60	1.7	1070000	580969	NA	3705401	NA	NA	NA	2427785	2597366	2242485	416590	607073	608434	NA	2731534	6723874	NA	425290	675579	4797343	501069	393669	509072	353010	599130
>TDP50|TDP50|generation2	NTLIQVPVKHEGPK	NTLIQVPVKHEGPK	L.IQVPVKHEGPK	XNTLIQVP	NA	3	98.6	1230.71	11	0.3	308.684	4	13.09	N	Y	1.24	5.22	1.5	107000000	99095080	53625666	112316691	64977639	112141211	131595756	116893333	135205357	108572801	92576903	116604402	100053495	NA	133722842	144146957	136434237	74418462	96615495	123690533	113018416	95581498	83891738	107646337	133881169
>TDP50|TDP50|generation2	NTLIQVPVKHEGPK	NTLIQVPVKHEGPK	I.QVPVKHEGPK	NTLIQVPV	NA	4	84.94	1117.62	10	0.7	373.548	3	6.46	N	Y	1.06	3.43	0.5	12900000	12046853	3068875	13226078	5424028	12102368	16676359	13937282	15299554	11770509	10446251	NA	10926613	7572001	18264583	20681955	17252329	9462609	11207813	26818882	13824574	12775745	10027614	13941083	17555279
>TDP50|TDP50|generation2	NTLIQVPVKHEGPK	NTLIQVPVKHEGPK	NTLIQVPVKHEGPK	NA	NA		126.15	1558.88	14	2.9	390.729	4	24.68	Y	Y	1.87	3.7	1.5	13000000000	11852548759	11362269864	12911170977	12287083333	14434017224	14974689441	13487692308	14943750000	12582268519	14938793532	15272080979	13497580645	13400146566	14676897321	12534517974	13379357430	9559760638	13802213542	14912223101	13219118324	10883041883	8801022263	10764633655	14363410194
>TDP50|TDP50|generation2	NTLIQVPVKHEGPK	NTLIQVPVKHEGPK	Q.VPVKHEGPK	TLIQVPVK	NA	5	81.41	989.566	9	1	330.863	3	6.07	N	Y	1.07	3.21	0.7	13100000	11366789	5320091	11021731	7671125	12102368	15088134	13937282	15892560	12988148	11449440	11763630	11033737	NA	18427660	19070374	19716948	9268305	12453125	16299407	13824574	13438191	12534518	14294022	15693356
>TDP95|TDP95|generation1aar	HQVVQDKHEIYGDP	HQVVQDKHEIYGDP	HQVVQDKHEIYGDP	NA	NA		121.02	1663.8	14	1.6	416.957	4	13.92	Y	Y	0.7	0.97	2.6	8660000000	7859599956	8696914971	8985335249	9951430556	10747791287	10641105072	NA	10828288690	11770509259	9791997512	9318033192	10048198925	8278720687	5976758743	6616434845	4761994980	8296784131	7565273438	6288565401	12210025322	6245919689	5219731413	7138187399	6968913835
>TDP95|TDP95|generation1aar	HQVVQDKHEIYGDP	HQVVQDKHEIYGDP	HQVVQDKHEIYGD.P	NA	IYGDPXXX	13	112.23	1566.74	13	2	784.38	2	12.89	N	Y	0.85	0.66	2.2	3220000000	2759117908	2973304264	3033600335	3420458333	3364236322	3142415890	3551758974	3641056548	NA	3478449005	3477494115	3492231183	4387171273	1801996838	2927705270	1980496988	4206683289	4462369792	2184814082	916256446	2422659758	2623295547	3608799316	3794777508
>TDP95|TDP95|generation1aar	HQVVQDKHEIYGDP	HQVVQDKHEIYGDP	HQVVQDKHEIYG.D	NA	EIYGDPXX	12	96.69	1451.72	12	3	484.914	3	10.41	N	Y	1.98	2.34	2	18300000	15350022	19007909	16795019	19814306	20984840	19739363	21018321	21822619	21613090	20063781	21050706	22174597	18356365	13046131	13429841	14435622	21276297	18783464	17686590	25832781	11450853	13250776	19058696	17998594
>TDP95|TDP95|generation1aar	HQVVQDKHEIYGDP	HQVVQDKHEIYGDP	D.KHEIYGD.P	VVQDKHEI	IYGDPXXX	6 ; 13	70.32	860.403	7	3	431.21	2	9.08	N	Y	1.11	21.66	1.8	9210000	NA	3854677	2078384	NA	4985287	4673918	NA	3664777	7224657	6411687	9483137	7841452	12115201	10844596	6097148	8353296	28562699	25528906	NA	20484588	13722096	10654340	14823430	12324161
>TDP95|TDP95|generation1aar	HQVVQDKHEIYGDP	HQVVQDKHEIYGDP	H.QVVQDKHEIYGDP	XXXHQVVQ	NA	1	58.5	1526.74	13	2.1	764.377	2	15.92	N	Y	1	11.45	2.2	7610000	9365457	11787028	9205770	3409389	12102368	3323927	1888277	4720327	NA	3718342	2755166	4584892	10371346	6677988	12624050	7807559	12046853	12245573	NA	NA	9558150	12624050	14205787	11969508
>TDP95|TDP95|generation1aar	HQVVQDKHEIYGDP	HQVVQDKHEIYGDP	HQVVQDKHEIY.G	NA	HEIYGDPX	11	82.74	1394.69	11	2.9	465.907	3	12.66	N	Y	1.16	1.88	1.3	3130000	3856936	4417481	2067887	2623458	2598123	4378962	3855232	4898229	3368801	2965950	2177303	NA	3285789	2062919	2668062	2429410	3876366	3123659	3907234	4298736	1703433	2363652	3008803	2917014
>TDP95|TDP95|generation1aar	HQVVQDKHEIYGDP	HQVVQDKHEIYGDP	H.QVVQDKHEIYGD.P	XXXHQVVQ	IYGDPXXX	1 ; 13	66.82	1429.68	12	3.9	715.852	2	14.06	N	Y	0.94	2.77	2.5	7090000	7237827	7921732	6676020	7460806	6439792	3448716	7092278	5941920	7539214	7861949	7120092	6738078	5314168	5389683	10743873	6795305	9336311	11311589	2982445	NA	5167079	7851980	10588164	8680110
>TDP95|TDP95|generation1aar	HQVVQDKHEIYGDP	HQVVQDKHEIYGDP	Q.VVQDKHEIYGDP	XXHQVVQD	NA	2	81.35	1398.68	12	3.8	700.349	2	14.41	N	Y	0.69	19.63	2	3130000	NA	2368024	2991613	3055167	1221340	4333584	2236709	413918	2019251	1875527	1372423	1949651	1110560	NA	NA	1100276	3351745	3985000	NA	NA	6624460	13698438	7147011	11437530
>TDP95|TDP95|generation1aar	HQVVQDKHEIYGDP	HQVVQDKHEIYGDP	HQVVQD.K	NA	VVQDKHEI	6	56.98	724.35	6	1.8	363.183	2	7.62	N	Y	1.21	60	3.4	2100000	363376	666632	292997	518050	440477	387241	670443	486329	NA	705504	NA	382431	936175	3375686	3876747	2975147	6402319	4804831	1687740	4934465	3085106	4718351	5108789	3714981
>TDP95|TDP95|generation1aar	HQVVQDKHEIYGDP	HQVVQDKHEIYGDP	D.KHEIYGDP	VVQDKHEI	NA	6	91.04	957.456	8	2.5	479.736	2	11.29	N	Y	2.39	21.33	1.3	34700000	24190858	28671148	27711782	33540417	28979065	32785494	31583679	34157143	29629213	31731306	31163300	36529167	44697749	38893778	30530504	30807731	52364949	46699219	33061208	50858287	22807070	28918924	38470330	40873655
>TDP95|TDP95|generation1aar	HQVVQDKHEIYGDP	HQVVQDKHEIYGDP	Q.VVQDKHEIYGD.P	XXHQVVQD	IYGDPXXX	2 ; 13	60.31	1301.63	11	4.5	651.823	2	12.06	N	Y	0.34	60	3.2	664000	50519	555188	606686	522232	636898	568431	605479	313989	339961	290442	454220	675899	555280	354316	548845	568621	1194970	NA	528286	NA	1542553	3930467	2232338	4459750
>TDP184|TDP184|GenScript	LALYSFTPHILWDE	LAMYSFTPHILWDE	LALYSFTPHIL.W	NA	PHILWDEX	11	100.32	1273.71	11	3.2	637.863	2	57.48	N	Y	0.87	17.03	0.9	87500000	27979787	21768835	24037871	29887500	83717300	108793388	115769359	109587500	306439120	278057836	257974341	331012097	19182402	30169178	27665472	23942008	37597839	35283854	33176806	34309162	67190954	72700204	51352597	50892577
>TDP184|TDP184|GenScript	LALYSFTPHILWDE	LAMYSFTPHILWDE	Y.SFTPHILWDE	LAMYSFTP	NA	4	87.7	1243.59	10	3.1	622.803	2	40.52	N	Y	1.51	60	1.8	12100000	536413	449181	398452	395870	10836616	12252019	11464538	11646637	42921771	38382886	60056427	52704839	499470	667116	375391	475890	513255	617399	457818	597309	13532826	19249438	11382277	13299454
>TDP184|TDP184|GenScript	LALYSFTPHILWDE	LAMYSFTPHILWDE	LALYSFTPHILWDE	NA	NA		114.14	1703.86	14	2.5	852.937	2	63.89	Y	Y	0.52	5.93	2.9	2310000000	2642535461	3854676599	3768382423	4117833333	3930493921	4015939441	4259862821	4388244048	3378947917	3838288557	2682933145	3813602151	1000421901	831690848	1011714665	1355540161	1476710993	2002877604	44505472	20989134	974742012	1235545343	740289151	930961772
>TDP184|TDP184|GenScript	LALYSFTPHILWDE	LAMYSFTPHILWDE	L.ALYSFTPHILWDE	XXXLAMYS	NA	1	70.76	1590.77	13	0.5	796.394	2	51.08	N	Y	0.55	7.87	3.3	3470000	2205351	3068875	NA	3221208	NA	2790738	3124649	3629196	3683358	4830573	3106011	3417245	2092626	2144458	2157728	NA	2389940	3933112	NA	NA	8119696	11281066	4085267	9132292
>TDP184|TDP184|GenScript	LALYSFTPHILWDE	LAMYSFTPHILWDE	Y.SFTPHIL.W	LAMYSFTP	PHILWDEX	4 ; 11	39.81	813.438	7	3.4	407.728	2	34.37	N	Y	0.51	60	1.2	493000	313393	608130	512768	342755	436194	601556	549486	436379	NA	3860097	2228898	1906801	504972	522751	380537	505729	515437	384341	529765	548121	1315429	2659108	NA	NA
>TDP230|TDP230|GenScript	AHLFNALTWPSGHN	AHLFNAMTWPSGHN	AHLFNAL.T	NA	FNAMTWPS	7	73.04	784.423	7	2	393.22	2	31.3	N	Y	1.74	60	1.3	22200000	581439	607169	563896	546645	24870922	21894811	21018321	19450595	76000961	79164701	81726271	74558065	480438	569814	328181	599577	3332315	4908607	2034536	4288645	34068653	46109120	30529207	20392496
>TDP230|TDP230|GenScript	AHLFNALTWPSGHN	AHLFNAMTWPSGHN	AHLFNALTWPSGH.N	NA	PSGHNXXX	13	128.29	1449.72	13	3.4	725.867	2	39.1	N	Y	1.8	6.94	1.9	6430000	7713872	6084655	8890863	6918403	8982400	8996158	7811622	10259003	5154671	4972328	3848977	6705941	6461441	6873680	6876078	6672074	3963803	5334089	7802907	4248282	6208066	5085433	5585257	4486349
>TDP230|TDP230|GenScript	AHLFNALTWPSGHN	AHLFNAMTWPSGHN	H.LFNALTWPSGHN	XXAHLFNA	NA	2	88.15	1355.66	12	2.1	678.84	2	41.53	N	Y	0.91	60	1.2	2820000	825792	1057647	1217639	NA	1676567	NA	NA	1968780	410350	703997	1238277	401514	285765	401187	591055	534312	1447565	NA	1791779	1473276	11261582	17279728	7861712	9930259
>TDP230|TDP230|GenScript	AHLFNALTWPSGHN	AHLFNAMTWPSGHN	L.TWPSGHN	FNAMTWPS	NA	7	77.91	797.346	7	0.2	399.68	2	10.55	N	Y	1.48	43.12	1.3	20500000	4070670	NA	3033600	NA	23760613	22235145	19781949	23957440	85742072	71858868	96379214	88912634	362464	334541	311414	3441664	1913895	1805703	3491079	8597472	7523494	15936744	13323440	16757312
>TDP230|TDP230|GenScript	AHLFNALTWPSGHN	AHLFNAMTWPSGHN	T.WPSGHN	NAMTWPSG	NA	8	57.23	696.298	6	0.8	349.157	2	36.56	N	Y	0.61	60	1.3	568000	615731	485515	703298	2490625	553410	438132	2528942	397195	2780275	2584302	NA	NA	688625	332421	594431	586587	404862	681740	2381332	381143	1864312	493237	560360	703836
>TDP230|TDP230|GenScript	AHLFNALTWPSGHN	AHLFNAMTWPSGHN	A.HLFNALTWPSGHN	XXXAHLFN	NA	1	76.38	1492.72	13	3.5	498.583	3	38.86	N	Y	0.5	60	1.4	9340000	594178	690468	383597	302062	629013	306827	322928	593565	487113	624110	631644	559529	NA	2168919	2032383	NA	7228112	8063398	NA	NA	40503843	70193301	33440952	39987025
>TDP230|TDP230|GenScript	AHLFNALTWPSGHN	AHLFNAMTWPSGHN	AHLFNA.L	NA	LFNAMTWP	6	58.45	671.339	6	1.4	336.677	2	19.39	N	Y	0.64	60	1.8	370000	585190	520888	505364	619329	358396	503147	294625	519869	NA	865796	1351786	1092661	474158	456375	638063	395118	392125	295204	594907	496474	946351	1459376	715583	1622533
>TDP230|TDP230|GenScript	AHLFNALTWPSGHN	AHLFNAMTWPSGHN	AHLFNALTWPSGHN	NA	NA		140.66	1563.76	14	2.6	782.888	2	37.22	Y	Y	0.47	1.29	1.8	9750000000	9132291667	8994245397	8376515805	8711652778	9248874113	9552036749	8193773077	9298333333	8340826389	8025512438	7832100989	9041236559	9453528057	9621521577	10654340278	10298584337	9812355940	9744570312	12600250527	12411843923	12113298791	10206678922	9264643720	9398280744
>TDP107|TDP107|generation1aar	ENFPHLWERTIVNH	ENFPHLWERTIVNH	N.FPHLWERTIVNH	XXENFPHL	NA	2	81.15	1547.8	12	1.4	516.941	3	29.51	N	Y	0.88	2.75	1.8	23800000	27202571	21875024	19209303	16382778	15988450	25411594	21692705	26329464	12988148	19409527	20741137	24317070	23037238	18264583	17727390	14083534	17098759	35802734	31327228	34813709	23848057	24800439	43411473	33957939
>TDP107|TDP107|generation1aar	ENFPHLWERTIVNH	ENFPHLWERTIVNH	ENFPHLWERTIVNH	NA	NA		118.62	1790.89	14	2.7	896.452	2	32.96	Y	Y	1.02	0.9	2.7	20800000000	NA	21025508721	23303089080	22581666667	23316489362	19852807971	23828256410	24787648810	20598391204	22026542289	21669844633	18746639785	12206982831	16552278646	18085518791	20773212851	17973127216	25840234375	21963739451	24420050645	21671448618	22114470997	21617502013	NA
>TDP107|TDP107|generation1aar	ENFPHLWERTIVNH	ENFPHLWERTIVNH	ENFPHL.W	NA	FPHLWERT	6	55.05	755.36	6	2.1	378.688	2	26.39	N	Y	2.58	60	1.2	14300000	17973127	10395946	8166578	5678625	17320821	9540692	6451613	8491845	NA	4721531	4622900	4327796	8783521	22830729	21308681	18220572	23219337	18368359	4970741	11806388	28769085	19428503	26735115	20303833
>TDP107|TDP107|generation1aar	ENFPHLWERTIVNH	ENFPHLWERTIVNH	E.NFPHLWERTIVNH	XXXENFPH	NA	1	103.37	1661.84	13	2.1	416.469	4	33.73	N	Y	0.75	8.38	2.5	15900000	8899127	7135930	4870556	4394569	5595957	11684796	21467910	4234063	14611667	NA	2404321	16068548	NA	19895350	22651665	17428373	14378502	25010026	NA	26034599	33690112	47810233	34411534	22165756
>TDP107|TDP107|generation1aar	ENFPHLWERTIVNH	ENFPHLWERTIVNH	W.ERTIVNH	PHLWERTI	NA	7	67.81	867.456	7	2.9	434.737	2	8.3	N	Y	1.54	38.72	1.9	12700000	9656913	6413842	3778879	5401889	7816575	4469718	4147465	3273393	4637175	1744677	2713890	2335296	2524000	23809189	15668147	14083534	22344969	14424870	14218631	10696386	31892044	31604892	29293921	21899767
>TDP107|TDP107|generation1aar	ENFPHLWERTIVNH	ENFPHLWERTIVNH	F.PHLWERTIVNH	XENFPHLW	NA	3	62.8	1400.73	11	0.4	701.373	2	33.36	N	Y	0.33	9.48	1.3	3260000	6140009	12848922	7704715	NA	5240659	10675138	NA	12453125	NA	NA	6212022	8002137	649645	458681	429238	2068519	NA	2334961	927101	1846640	NA	2533763	3935268	NA
>TDP56|TDP56|generation2	IKVYDWAFRIRSGT	IKVYDWAFRIRSGT	D.WAFRIRSGT	KVYDWAFR	NA	5	86.5	1092.58	9	1.2	547.299	2	27.53	N	Y	3.03	23.24	1.6	102000000	124354610	125303537	118614823	89662500	155443262	139536879	130381026	142321429	105528704	111223134	109381121	96732661	73425461	44356845	102962112	51492922	85688098	111040365	171085970	62261038	76654469	65895752	110293378	109942152
>TDP56|TDP56|generation2	IKVYDWAFRIRSGT	IKVYDWAFRIRSGT	K.VYDWAFRIRSGT	XXIKVYDW	NA	2	102.21	1469.74	12	2.8	735.88	2	32.11	N	Y	2.42	26.83	2	36700000	47215891	43537670	51329777	44056389	49630813	44583734	54737551	47796280	48096736	45579677	49634263	46170296	33041457	20221503	23457455	24558163	25939594	36529167	41384309	33400978	24415868	28471262	22499849	17377953
>TDP56|TDP56|generation2	IKVYDWAFRIRSGT	IKVYDWAFRIRSGT	IKVYD.W	NA	KVYDWAFR	5	49.17	636.348	5	1.2	319.182	2	14.71	N	Y	1.43	8.04	1.4	28200000	32060173	36316788	41462704	33540417	38638754	53092081	42598628	50761310	53981991	39691393	33743044	35350806	NA	12149209	12713583	12851225	16612999	15047526	29477650	20282769	13059650	12892647	15617542	19062551
>TDP56|TDP56|generation2	IKVYDWAFRIRSGT	IKVYDWAFRIRSGT	IKVYDWAFRIR.S	NA	FRIRSGTX	11	102.73	1465.82	11	2.3	367.463	4	34.06	N	Y	1.41	42.65	2	52000000	6314883	5787324	8607447	4693444	61289058	52751747	64853321	57402976	214101505	233350498	198124294	204606183	4387171	NA	6186680	5651018	3380891	4680299	NA	3985917	41450194	53719363	30882146	20747148
>TDP56|TDP56|generation2	IKVYDWAFRIRSGT	IKVYDWAFRIRSGT	IKVYDWAFRIRSG.T	NA	IRSGTXXX	13	115.74	1609.87	13	1.7	403.476	4	35.34	N	Y	1.99	6.73	1.2	44500000	43038353	44387185	30545941	48926944	51185246	51390411	45296167	58114583	55199630	56592948	62945739	32029973	39190840	21363039	29724714	29311355	37403535	45765234	64504035	66701047	38043329	60165686	36087993	29081472
>TDP56|TDP56|generation2	IKVYDWAFRIRSGT	IKVYDWAFRIRSGT	V.YDWAFRIRSGT	XIKVYDWA	NA	3	87.56	1370.67	11	1.6	686.345	2	31.33	N	Y	0.75	1.71	1.9	15000000	12629765	14547953	12701233	15165139	11103090	12365463	15623244	11978720	15829306	14066455	13724235	16282796	26433166	11741518	14951889	14435622	6421750	11000260	28321664	19879132	16845056	16563470	8911705	12235498
>TDP56|TDP56|generation2	IKVYDWAFRIRSGT	IKVYDWAFRIRSGT	W.AFRIRSGT	VYDWAFRI	NA	6	85.33	906.504	8	1.2	303.175	3	13.09	N	Y	1.14	3.93	2.7	8180000	12338309	10565849	2067887	2435278	13323708	4798707	10666517	5858899	10106403	7840141	7924972	5120511	NA	8235370	7932559	7376251	8860266	7170924	1572141	8375472	10977677	12982179	11823450	11526193
>TDP56|TDP56|generation2	IKVYDWAFRIRSGT	IKVYDWAFRIRSGT	IKVYDWAFRIRSGT	NA	NA		101.35	1710.92	14	1.3	856.469	2	33.44	Y	Y	0.99	1.5	2.3	10100000000	11463940603	11468459302	12176388889	11622916667	11991337386	13046130952	12026525641	13164732143	11669039352	11340398010	10834922316	10712365591	8774342546	6514911644	7189441381	6355194779	8384220966	6548268229	12600250527	10090930018	8725360535	8890554534	7402891506	5931556432
>TDP56|TDP56|generation2	IKVYDWAFRIRSGT	IKVYDWAFRIRSGT	I.KVYDWAFRIRSGT	XXXIKVYD	NA	1	104.99	1597.84	13	5.9	799.93	2	31.98	N	Y	1	2.47	2.6	270000000	241908577	295206638	333801006	256811111	306445289	342602743	306845000	345129464	313542014	256249378	209475165	279592742	163371650	165522786	197866319	193648594	241908577	221042969	384943434	250255064	357720855	265910846	329115439	301454288
>TDP56|TDP56|generation2	IKVYDWAFRIRSGT	IKVYDWAFRIRSGT	IKVYDWAFR.I	NA	WAFRIRSG	9	95.6	1196.63	9	2.4	399.886	3	33.91	N	Y	1.35	50.4	1.4	1180000	990951	NA	880689	911015	1105868	1247891	1337529	1146874	1095875	1253986	NA	NA	908640	534872	603894	313571	882141	NA	1872698	1382457	3037788	5470422	1994104	2420501
>TDP56|TDP56|generation2	IKVYDWAFRIRSGT	IKVYDWAFRIRSGT	Y.DWAFRIRSGT	IKVYDWAF	NA	4	77.45	1207.61	10	1.1	604.813	2	28.37	N	Y	1.3	30.17	1.1	5410000	6829788	4831619	4639624	6475625	9215565	9393214	9430145	9796458	11973449	9682955	7914653	13069086	3450997	4990145	6088194	NA	NA	2584023	NA	4561100	NA	NA	3423506	5869492
>TDP56|TDP56|generation2	IKVYDWAFRIRSGT	IKVYDWAFRIRSGT	IKVYDWAF.R	NA	DWAFRIRS	8	65.86	1040.53	8	8.5	521.278	2	40.73	N	Y	0.33	60	0.7	155000	306507	504358	574615	547672	433738	399061	468513	670634	1298815	930131	1062854	602035	482771	500891	362845	507828	394839	355146	456615	524025	647697	503028	475074	704776
>TDP218|TDP218|GenScript	NNFVKAGKSWQDIP	NNFVKAGKSWQDIP	NNFVKAGKSWQDIP	NA	NA		117.81	1602.82	14	2	802.417	2	28.34	Y	Y	1.67	1.85	2.5	7150000000	NA	7337690165	7274342672	7294763889	8171874367	8292801501	8654602564	8752767857	7184069444	7851044776	8100394303	8087836022	7058022404	6033835565	6947704248	6117535141	7840169548	8520013021	8901094409	5731648250	5413130397	4136390931	6026430153	5266583738
>TDP218|TDP218|GenScript	NNFVKAGKSWQDIP	NNFVKAGKSWQDIP	NNFVKAGKSWQD.I	NA	SWQDIPXX	12	123.64	1392.68	12	2.7	697.348	2	16.58	N	Y	2.59	60	2.3	67000000	56833943	73270712	89643415	89219722	85604825	105616938	93627064	123345238	101266968	105443893	101641890	113551075	58832150	25929185	62045864	40226094	10103812	78662240	67856395	81131077	29526166	29008456	9264644	39809699
>TDP218|TDP218|GenScript	NNFVKAGKSWQDIP	NNFVKAGKSWQDIP	N.NFVKAGKSWQDIP	XXXNNFVK	NA	1	99.69	1488.77	13	3.3	745.396	2	27.68	N	Y	2.06	4.39	2.2	908000000	748070700	1001366400	758924928	854561111	889357523	1014194876	1020568718	1068596726	868582407	852710697	898782604	856989247	844392797	722429501	758338337	779875703	1175539672	1172669271	1095875000	1120093232	718280764	571215891	879699980	734129854
>TDP218|TDP218|GenScript	NNFVKAGKSWQDIP	NNFVKAGKSWQDIP	NNFVKAGKSWQDI.P	NA	WQDIPXXX	13	65.4	1505.76	13	7.7	753.883	2	18.31	N	Y	0.79	60	2.5	4950000	2943707	961014	NA	NA	2520401	707894	322581	NA	482118	657578	575478	483699	NA	9050753	11370598	7701933	6470326	3621784	NA	4934465	15046988	12355453	16411655	14008758
>TDP218|TDP218|GenScript	NNFVKAGKSWQDIP	NNFVKAGKSWQDIP	N.NFVKAGKSWQD.I	XXXNNFVK	SWQDIPXX	1 ; 12	99.34	1278.64	11	2.7	640.327	2	16.26	N	Y	1.23	12.3	2.5	3800000	2865985	5001523	3359004	3985000	4607782	6432310	5046645	3629196	3581888	5157700	6738290	5966788	4267855	2144458	4333362	2244563	2506523	4099154	5236618	5792194	1618261	1593674	NA	1604801
>TDP218|TDP218|GenScript	NNFVKAGKSWQDIP	NNFVKAGKSWQDIP	NNFVKAGKS.W	NA	AGKSWQDI	9	127.99	963.514	9	3.8	482.766	2	9.11	N	Y	1.41	27.91	2.1	2710000	5255925	2739687	1669005	1649347	2997834	1281924	1157694	734141	1288668	682605	417918	562399	534170	4199223	2927705	2755091	6441180	4171797	NA	2230096	6217529	3831981	4791144	3901173
>TDP45|TDP45|generation2	GSQVFSWLNHYHRK	GSQVFSWLNHYHRK	GSQVFSWLNHYHRK	NA	NA		150.02	1757.88	14	1.5	879.946	2	26.02	Y	Y	0.77	1.25	2.7	6210000000	6276021720	6881075581	6613038793	6154611111	8016431104	7997845497	7924019231	8373244048	3683357639	7436684080	6645419021	6738077957	6323767797	4696607143	5228684641	4841214859	5897128768	6818085938	10057080696	6357285912	3643453152	2927705270	5602903583	4672541464
>TDP45|TDP45|generation2	GSQVFSWLNHYHRK	GSQVFSWLNHYHRK	F.SWLNHYHRK	SQVFSWLN	NA	5	62.33	1239.63	9	1.8	414.217	3	24.22	N	Y	1.6	4.93	1.7	40400000	48381715	23361676	50385057	4970181	46855041	66251656	72271551	78039583	45154109	27587699	39934428	36957661	13308365	40116853	14414696	32480151	38083599	52614453	45545860	55601024	32175950	33126940	36617401	26066930
>TDP45|TDP45|generation2	GSQVFSWLNHYHRK	GSQVFSWLNHYHRK	G.SQVFSWLNHYHRK	XXXGSQVF	NA	1	98.47	1700.85	13	1.3	567.959	3	23.8	N	Y	0.95	4.25	2.3	26600000	22150665	18158394	26662093	14611667	30755560	33579607	34056423	23483036	29730683	39037139	35806839	20246371	12115201	19161505	21040084	6680877	14378502	35283854	44274275	30373699	21103638	34648989	40676198	36529167
>TDP45|TDP45|generation2	GSQVFSWLNHYHRK	GSQVFSWLNHYHRK	V.FSWLNHYHRK	GSQVFSWL	NA	4	48.68	1386.69	10	6.8	694.359	2	28.55	N	Y	1.16	4.18	2.6	22500000	20596232	21875024	30231034	22913750	25537107	30403157	35068000	37240774	26788056	24752600	26726142	29780376	18081020	13943052	16921599	16460131	NA	22104297	19420570	22502774	18075313	15668147	26470411	29436125
>TDP45|TDP45|generation2	GSQVFSWLNHYHRK	GSQVFSWLNHYHRK	S.QVFSWLNHYHRK	XXGSQVFS	NA	2	68.88	1613.82	12	4.9	404.465	4	25.58	N	Y	0.78	1.47	2.2	47900000	45661458	41201502	48285680	32101389	56514729	77596118	69124423	71753720	46879097	52994552	53761853	58489516	25882475	24298419	49511346	41282359	58582680	49086068	72249143	61251945	30945693	35275715	39087973	32362004
>TDP45|TDP45|generation2	GSQVFSWLNHYHRK	GSQVFSWLNHYHRK	S.WLNHYHRK	QVFSWLNH	NA	6	51.51	1152.59	8	5.1	577.307	2	24.75	N	Y	0.63	11.86	2.3	5970000	296527	355457	4755090	407174	2253927	6273487	8058896	14350744	11973449	7938279	14033804	11462231	NA	6947065	4539286	NA	NA	6236940	NA	12815481	6936756	9579953	8567590	7598421
>TDP45|TDP45|generation2	GSQVFSWLNHYHRK	GSQVFSWLNHYHRK	Q.VFSWLNHYHRK	XGSQVFSW	NA	3	89.56	1485.76	11	0.3	372.448	4	19.85	N	Y	0.67	1.67	1.8	24300000	22636425	23361676	23722965	NA	29423189	26432596	22029897	31547917	NA	34784490	35290890	33743952	16704292	22259961	3482805	20333102	17778823	26566667	38609942	34813709	19210935	14146099	21617502	20215170
>TDP45|TDP45|generation2	GSQVFSWLNHYHRK	GSQVFSWLNHYHRK	W.LNHYHRK	VFSWLNHY	NA	7	74.72	966.515	7	1.6	484.265	2	24.25	N	Y	0.63	11.38	2.5	7810000	9550045	8442060	11126700	5003389	NA	14407466	14162077	14469345	9152586	10162741	9988766	9480444	1431796	11496903	15041422	NA	832593	2698177	17455393	15842760	538474	1083340	1332344	1436341
>TDP70|TDP70|generation3	EWHNFHLAIGARSD	EWHNFHMAIGARSD	EWHNFHLAIGARSD	NA	NA		143.06	1651.79	14	1.9	826.902	2	30.11	Y	Y	0.57	1.22	2.6	8140000000	9346026152	10162329215	9510179598	9564000000	10625657295	10198671066	10396762821	NA	5986724537	3969139303	6924031309	8452056452	9049688023	5919681920	6965610703	7332239960	7840169548	9236067708	10924070411	8355290055	6264846718	8389173815	7438185386	6445801982
>TDP70|TDP70|generation3	EWHNFHLAIGARSD	EWHNFHMAIGARSD	W.HNFHLAIGARSD	XXEWHNFH	NA	2	120.09	1336.66	12	1.8	446.563	3	23.66	N	Y	0.94	6.66	2.1	82000000	58485527	43643859	45346552	49591111	70171530	56722308	55861526	65823661	51952593	45688719	48911935	49384005	81685825	165522786	140565666	120590261	73349789	89870052	80919040	104945672	102205959	88816013	89117049	128561388
>TDP70|TDP70|generation3	EWHNFHLAIGARSD	EWHNFHMAIGARSD	F.HLAIGARSD	WHNFHMAI	NA	5	68.24	938.493	9	2.4	470.255	2	13.45	N	Y	1.4	60	1	3170000	750985	NA	826105	1020603	3419752	3641572	3102169	4245923	14205787	9530296	8729852	11569355	341417	336895	428747	635923	360579	516428	5178819	462489	2167145	4512426	2832334	3564254
>TDP1|TDP1|generation1	LVATVYEFGHIDHL	LVATVYEFGHIDHM	L.VATVYEFGHIDHL	XXXLVATV	NA	1	96.78	1499.74	13	2	750.879	2	38.69	N	Y	1.73	24.28	1.4	88800000	55473814	NA	59832256	55125833	76278229	85196907	30122513	73888542	105528704	91050311	90291019	107123656	93617462	79499860	86309109	68129096	96374823	82605729	96640454	108982044	139113666	176378574	122646236	97529328
>TDP1|TDP1|generation1	LVATVYEFGHIDHL	LVATVYEFGHIDHM	LVATVYEFGHIDHL	NA	NA		107.6	1612.83	14	3.2	807.422	2	40.69	Y	Y	0.66	0.93	2.5	14400000000	NA	14654142442	14485704023	14390277778	14989171733	14520910973	14274474359	14469345238	12074918981	15484004975	13517855461	13818951613	13675492044	11904594494	12982179330	14611666667	13504133422	18887239583	17108597046	13320027624	17318231865	17011131536	11470511272	14984051375
>TDP1|TDP1|generation1	LVATVYEFGHIDHL	LVATVYEFGHIDHM	A.TVYEFGHIDHL	XLVATVYE	NA	3	98.96	1329.64	11	1.3	665.826	2	41.54	N	Y	1.44	10.7	1.7	11400000	19527560	17839826	17214895	15607917	18542161	18378028	10160728	16722768	14408727	14720709	14962512	15211559	7471041	3302302	4870556	9154297	8889412	8654922	863522	2835551	7012464	16115809	6705837	10728226
>TDP1|TDP1|generation1	LVATVYEFGHIDHL	LVATVYEFGHIDHM	V.ATVYEFGHIDHL	XXLVATVY	NA	2	99.93	1400.67	12	2.2	701.345	2	41.5	N	Y	1.31	9.47	2	66900000	90740004	98437609	88908633	78925139	105701418	96201035	87782397	93220536	83509734	94430622	86576189	86341667	1560291	30495331	35991973	44539177	42746897	58841016	49360614	34611890	57159629	64194638	40587963	38923068
>TDP1|TDP1|generation1	LVATVYEFGHIDHL	LVATVYEFGHIDHM	F.GHIDHL	VYEFGHID	NA	8	57.31	690.345	6	1.6	346.18	2	11.95	N	Y	1.45	60	1.4	3860000	540165	464048	220435	459382	4307999	4140729	NA	4234063	19177812	13848371	17026306	17675403	617607	503011	468269	403237	463415	NA	3329241	NA	1788604	2569576	1755871	2234308
>TDP1|TDP1|generation1	LVATVYEFGHIDHL	LVATVYEFGHIDHM	T.VYEFGHIDHL	LVATVYEF	NA	4	73.03	1228.59	10	1	410.537	3	30.15	N	Y	0.55	60	0.9	2650000	629302	499806	496019	707373	473990	317575	2495223	678631	7650831	11558483	NA	12747715	561920	547789	410051	390440	384983	366191	409618	397819	7249052	10833405	5779373	4415419
>TDP1|TDP1|generation1	LVATVYEFGHIDHL	LVATVYEFGHIDHM	Y.EFGHIDHL	ATVYEFGH	NA	6	83.74	966.456	8	2.2	484.236	2	23.21	N	Y	1.05	21.47	1.3	4310000	3837506	340868	NA	116229	11436183	11457906	9385186	10092961	24352778	10042795	5861177	NA	581764	614837	576815	312478	346833	443656	452079	306240	7031391	8039998	1905870	3271666
>TDP1|TDP1|generation1	LVATVYEFGHIDHL	LVATVYEFGHIDHM	LVATVYEFGHID.H	NA	GHIDHMXX	12	91.07	1362.68	12	1.1	682.349	2	41.95	N	Y	1.03	2.74	2.3	22700000	25162378	23680245	24037871	26123889	25759169	25751928	27874564	27396875	25266007	24861642	26932521	29030511	21476947	18672275	17727390	19981014	24773770	26877995	NA	6236195	28201274	29993311	18088114	23141050
>TDP1|TDP1|generation1	LVATVYEFGHIDHL	LVATVYEFGHIDHM	LVATVYEFGHI.D	NA	FGHIDHMX	11	117.91	1247.65	11	2.1	624.836	2	42.98	N	Y	0.48	10.03	1.9	1840000	4128962	NA	4797077	NA	4574473	3584850	6957401	3771518	2577336	490975	377562	555339	2010022	NA	1853318	NA	2846555	2501003	NA	1816367	2167145	NA	NA	2198843
>TDP133|TDP133|GenScript	EQREVYTQIWILTV	EQREVYTQIWIMTV	EQREVYTQIWILTV	NA	NA		53.5	1776.94	14	2.3	889.48	2	59.95	Y	Y	0.4	60	1.8	409000	3196302	1635317	702242	NA	NA	2427715	1168933	906113	341180	403456	707984	376803	449508	442582	701160	593486	358432	681877	572792	385148	535084	432808	578838	373445
>TDP126|TDP126|GenScript	EYPRPQEWADGNHL	EYPRPQEWADGNHL	EYPRPQEWAD.G	NA	EWADGNHL	10	69.89	1289.57	10	1.6	645.792	2	23.72	N	Y	1.19	10.02	0.9	185000000	213734486	239988130	206788673	254597222	234275203	231427019	254018205	266852679	230336690	318403483	312664901	264595430	185399288	141061291	154890829	163721084	133098293	241798177	NA	NA	100313256	91322917	109411031	184419094
>TDP126|TDP126|GenScript	EYPRPQEWADGNHL	EYPRPQEWADGNHL	Y.PRPQEWADGNHL	XXEYPRPQ	NA	2	75.28	1418.67	12	1.2	473.897	3	21.2	N	Y	0.82	60	4	3200000	5955420	NA	6529064	6586319	7239215	7271800	5822187	6392604	NA	11776567	10422163	NA	2028378	1793843	NA	NA	572014	684115	664376	547225	551826	565629	630035	560093
>TDP126|TDP126|GenScript	EYPRPQEWADGNHL	EYPRPQEWADGNHL	W.ADGNHL	PQEWADGN	NA	8	41.21	625.282	6	2	313.649	2	7.18	N	Y	1.06	20.05	1.4	1610000	1515572	354673	NA	NA	592908	277939	597322	534649	402836	506283	642117	426378	NA	3269687	2954565	2191750	3604341	2718932	1317824	NA	2223926	5067527	5497022	3980970
>TDP126|TDP126|GenScript	EYPRPQEWADGNHL	EYPRPQEWADGNHL	EYPRPQE.W	NA	RPQEWADG	7	78.51	917.424	7	0.8	459.72	2	11.52	N	Y	0.99	12.36	1.7	972000	1632154	1104370	852347	782610	1221340	841759	NA	NA	864524	652073	NA	NA	1303302	2234150	1719020	777235	2020762	1660417	NA	NA	1145085	949042	1305874	1232416
>TDP126|TDP126|GenScript	EYPRPQEWADGNHL	EYPRPQEWADGNHL	EYPRPQEWADGNHL	NA	NA		109.96	1710.78	14	1.4	856.396	2	27.84	Y	Y	0.91	1.33	2.1	3970000000	3808359929	4417480620	3715897989	3885375000	4419029889	4015939441	4080026923	4210342262	4211001157	5059562189	4839598635	4520618280	4332102178	3579532180	3984186070	3617707831	4702158688	4701054688	NA	4520736648	3009397668	2542716503	4226442230	2491431028
>TDP232|TDP232|GenScript	HWAFRSRYHGPLAH	HWAFRSRYHGPLAH	W.AFRSRYHGPLAH	XXHWAFRS	NA	2	106.94	1410.73	12	2	353.69	4	13.99	N	Y	1.01	3.58	1.1	33900000	17487367	32175400	33904945	57561111	63731738	48213962	51365628	51117113	65853970	64989204	42307792	44027823	20008438	17775353	20592422	20597169	24385162	20547656	30980432	28052785	17791408	20234293	23205727	24825647
>TDP232|TDP232|GenScript	HWAFRSRYHGPLAH	HWAFRSRYHGPLAH	HWAFRSRYHGPLAH	NA	NA		85.69	1733.87	14	3.4	867.943	2	18.02	Y	Y	0.35	3.7	2.1	4310000000	1020096410	2548546512	5941238027	3575430556	NA	7691545031	8182533333	7768377976	5672167824	9966465174	9080696798	6941612903	2588247487	2878302641	2945611724	3679323293	1865319149	2428359375	4612385285	4732646179	1798067789	1754832516	2302925725	2642158172
>TDP232|TDP232|GenScript	HWAFRSRYHGPLAH	HWAFRSRYHGPLAH	Y.HGPLAH	RSRYHGPL	NA	8	62.01	630.324	6	1.7	316.17	2	8.28	N	Y	1.44	8.52	2.1	2410000	536279	1210560	1301614	1837528	3275412	2144103	2326627	2668527	4393647	2649728	2435278	2924476	376305	2780457	4082672	3529686	2982568	1982122	930569	1745731	2063046	2856079	3705857	2411634
>TDP232|TDP232|GenScript	HWAFRSRYHGPLAH	HWAFRSRYHGPLAH	A.FRSRYHGPLAH	XHWAFRSR	NA	3	83.66	1339.69	11	2	335.93	4	11.98	N	Y	1.11	60	0.8	637000	219564	NA	271869	NA	697274	591046	851973	699747	2242485	1940953	2084433	2121048	529032	502004	344769	659315	336794	667513	2404451	345310	388004	877416	742054	NA
>TDP232|TDP232|GenScript	HWAFRSRYHGPLAH	HWAFRSRYHGPLAH	R.SRYHGPLAH	WAFRSRYH	NA	5	107.9	1036.52	9	1.2	346.514	3	10.19	N	Y	1.26	60	2.2	630000	625736	148665	482739	680021	606229	684071	558615	626214	941641	738216	1155725	1306909	NA	220153	145042	NA	1301837	532371	2462251	720492	571596	1056481	899994	822793
>TDP232|TDP232|GenScript	HWAFRSRYHGPLAH	HWAFRSRYHGPLAH	S.RYHGPLAH	AFRSRYHG	NA	6	92.04	949.488	8	NA	317.503	3	10.15	N	Y	1.26	60	2.1	310000	106867	NA	132261	126192	300894	268864	315837	247876	530688	527765	502534	550616	388323	312116	405557	80540	560567	431708	1070443	327955	345418	465568	337057	435335
>TDP232|TDP232|GenScript	HWAFRSRYHGPLAH	HWAFRSRYHGPLAH	HWAFRSR.Y	NA	FRSRYHGP	7	63.17	958.489	7	0.1	320.503	3	12.74	N	Y	0.61	60	1.5	293000	511475	441244	468996	541421	292984	359955	596981	364481	1136463	1308507	1723269	1424745	365616	501815	575892	614918	537938	120380	569673	336782	NA	514811	494997	401644
>TDP232|TDP232|GenScript	HWAFRSRYHGPLAH	HWAFRSRYHGPLAH	R.YHGPLAH	FRSRYHGP	NA	7	61.09	793.387	7	2.1	397.702	2	9.96	N	Y	0.36	60	1.3	428000	486100	398737	325557	336233	325866	430082	79465	639167	2019251	2159037	1909010	2003212	551120	599315	551459	471484	290831	399754	2774367	434186	699648	107439	519785	384820
>TDP185|TDP185|GenScript	LLNNFADPGLIQYL	LMNNFADPGMIQYL	L.LNNFADPGLIQYL	XXXLMNNF	NA	1	84.17	1476.76	13	2.3	739.39	2	57	N	Y	1.1	60	2.2	4480000	628938	576255	482974	458425	2531505	1815114	2000674	2798988	3957326	2704249	2651976	3588642	472050	484477	245318	594789	3254593	4763320	3641357	3693280	14479177	25248100	10323460	15072714
>TDP185|TDP185|GenScript	LLNNFADPGLIQYL	LMNNFADPGMIQYL	LLNNFADPGLIQYL	NA	NA		97.82	1589.85	14	6	795.935	2	66.01	Y	Y	0.56	3.98	3.4	4200000000	3633486259	5182044574	5416393678	6829847222	4985287487	5921809006	6384174359	39138393	6737601852	7632960199	7006583098	7252271505	1853992881	1891688988	1951803513	2112530120	4371841755	4763320313	5352216508	4974828499	2186071891	3026190768	2002927738	2393901699
>TDP185|TDP185|GenScript	LLNNFADPGLIQYL	LMNNFADPGMIQYL	LLNNFADPGLIQY.L	NA	MIQYLXXX	13	82.66	1476.76	13	6.6	739.393	2	50.75	N	Y	1.16	60	2.6	3550000	518016	397169	387544	667808	4063731	3675606	4169945	4423824	9964345	12321779	12073199	14354570	NA	595230	888160	NA	NA	NA	18264583	756820	NA	2480044	1711753	1480673
>TDP185|TDP185|GenScript	LLNNFADPGLIQYL	LMNNFADPGMIQYL	D.PGLIQYL	NFADPGMI	NA	7	60.1	802.459	7	3.2	402.238	2	50.29	N	Y	1.49	41.67	1.6	2970000	NA	2665355	2781675	2866986	NA	2155448	NA	1233452	1075581	354130	611948	663997	9104757	2878303	1969710	10738695	NA	2916107	2658768	3612553	3302767	2283073	1976457	1861924
>TDP185|TDP185|GenScript	LLNNFADPGLIQYL	LMNNFADPGMIQYL	LLNNFADPGLIQ.Y	NA	GMIQYLXX	12	63.38	1313.7	12	3.1	657.858	2	47.65	N	Y	0.97	60	1.7	1250000	836479	661210	477629	604681	291830	569123	478111	592026	584467	455797	575799	490626	NA	2079227	1566815	1505178	NA	1234935	1364064	NA	5592937	4727304	2832334	3785911
>TDP185|TDP185|GenScript	LLNNFADPGLIQYL	LMNNFADPGMIQYL	LLNNFAD.P	NA	NFADPGMI	7	64.8	805.397	7	1	403.706	2	30.69	N	Y	0.8	60	0.6	1100000	514848	467855	610120	478670	599780	331116	592976	432381	561484	365641	583681	707517	NA	3122918	2882939	2042112	1194970	681988	398331	550416	4570878	3267928	2929392	3617451
>TDP19|TDP19|generation1	DLFPGQHRISDAEL	DMFPGQHRISDAEL	L.FPGQHRISDAEL	XXDMFPGQ	NA	2	79.56	1368.68	12	1.5	685.348	2	34.22	N	Y	2.48	60	2.2	19400000	18264583	21025509	22148432	32212083	25537107	26205707	28773744	25024851	23845428	23335050	22804932	25816801	11748074	18509198	17727390	16372108	16515847	16189063	NA	NA	22239259	16653002	19323400	19949181
>TDP19|TDP19|generation1	DLFPGQHRISDAEL	DMFPGQHRISDAEL	D.LFPGQHRISDAEL	XXXDMFPG	NA	1	68.45	1481.76	13	2.9	741.891	2	27.26	N	Y	1.44	2.85	2.9	60200000	50227604	48210005	59727287	47820000	51296277	65003766	64178936	72465327	51851123	NA	61397893	60846237	56537605	43867615	65806219	46211596	56736791	63510938	76873088	65792864	51576155	54256556	52764352	46636752
>TDP19|TDP19|generation1	DLFPGQHRISDAEL	DMFPGQHRISDAEL	L.FPGQHRISD.A	XXDMFPGQ	RISDAELX	2 ; 11	70.49	1055.51	9	2.8	528.766	2	24.26	N	Y	0.33	60	1.9	4350000	469905	456366	8523472	443966	NA	12478908	NA	11468735	8127740	9824710	8977507	NA	481413	410775	599244	696459	13698438	600381	505816	509297	NA	11818260	19941043	NA
>TDP19|TDP19|generation1	DLFPGQHRISDAEL	DMFPGQHRISDAEL	DLFPGQHRISDAE.L	NA	SDAELXXX	13	74.47	1483.71	13	3.4	742.862	2	28.28	N	Y	0.86	2.81	2	8730000	10492420	11362270	6749498	7870375	5262865	9472626	9059233	11551756	9030822	3554779	6562867	8527043	12023419	5935990	8550332	4445115	13989894	10792708	3063364	NA	12586475	5918083	15264603	12856139
>TDP19|TDP19|generation1	DLFPGQHRISDAEL	DMFPGQHRISDAEL	D.LFPGQHRISD.A	XXXDMFPG	RISDAELX	1 ; 11	92.91	1168.6	10	1.5	390.54	3	19.1	N	Y	2.05	8.94	2	2560000	1428135	2006980	2487762	2247097	3053350	2461748	3259526	3332693	2049692	2060899	2466235	2785215	2423040	1932458	3849888	3406455	NA	3092526	3109603	2926370	1816995	1915991	2585277	2854949
>TDP19|TDP19|generation1	DLFPGQHRISDAEL	DMFPGQHRISDAEL	F.PGQHRISDAEL	XDMFPGQH	NA	3	90.2	1221.61	11	3.6	611.814	2	15.55	N	Y	1.37	10.52	2	13200000	13504133	19857425	14590673	20810556	18098037	19285585	18208385	19925000	18163113	17337724	15684840	16497043	7608713	9458445	10117147	9242319	10686724	11934245	NA	NA	13532826	11370598	13499909	12235498
>TDP19|TDP19|generation1	DLFPGQHRISDAEL	DMFPGQHRISDAEL	DLFPGQHRIS.D	NA	HRISDAEL	10	90.86	1168.6	10	1.1	390.541	3	26.69	N	Y	1.53	3.23	1.5	1580000	2846555	1274273	1721489	1206569	2131793	NA	1832078	2455045	2323661	NA	2394002	1135511	1413440	1206767	2256213	1866068	1408705	1940612	NA	1554003	1854849	1244499	1870576	1631400
>TDP19|TDP19|generation1	DLFPGQHRISDAEL	DMFPGQHRISDAEL	DLFPGQHRISD.A	NA	RISDAELX	11	117.51	1283.63	11	2.5	642.822	2	26.93	N	Y	2.85	11.99	1.5	314000000	312829566	286711483	299161279	283377778	337533941	305166020	354051923	378337798	275998148	312951368	307505414	257096774	307469116	309030227	325002145	293993775	280769393	NA	254316983	262364180	292422604	237260519	402350242	425582524
>TDP19|TDP19|generation1	DLFPGQHRISDAEL	DMFPGQHRISDAEL	G.QHRISDAEL	MFPGQHRI	NA	5	80.17	1067.54	9	2.9	534.777	2	14.69	N	Y	1.34	48.2	1.3	849000	1272692	1242416	1522049	1737903	1343474	1860492	1888277	2016220	1765576	1363029	1073173	1231922	655832	373445	402135	635699	545023	NA	2277293	NA	335039	334243	502759	431789
>TDP19|TDP19|generation1	DLFPGQHRISDAEL	DMFPGQHRISDAEL	DLFPGQHRISDAEL	NA	NA		105.7	1596.79	14	5.4	799.406	2	36.27	Y	Y	0.52	1.6	1.7	7460000000	6878364362	7380165940	7221858238	8302083333	8027534195	7861711957	8407328205	8242782738	7559508102	NA	6934350282	7305833333	6819389657	7990755208	7726635008	6328788153	7888745567	7772825521	4450547205	4762918969	10125960708	9400888480	9264643720	7190571400
>TDP66|TDP66|generation3	PKDRWHTWLKIFNT	PKDRWHTWMKIFNT	W.LKIFNT	WHTWMKIF	NA	8	40.99	734.433	6	2.9	368.225	2	28.04	N	Y	2.1	13.48	1.1	14600000	10200964	12317975	10465396	13283333	21651026	13386465	9115432	10875729	13799907	10402634	10236422	11676478	11839856	11741518	20055229	18220572	20693384	18472135	5629653	13320028	19778746	17995987	26117472	14274747
>TDP66|TDP66|generation3	PKDRWHTWLKIFNT	PKDRWHTWMKIFNT	PKDRWHTWLK.I	NA	TWMKIFNT	10	91.44	1365.73	10	1.3	683.874	2	18.12	N	Y	0.6	60	1.8	7980000	502226	463538	368980	519807	4863153	9529348	8654603	9001830	30136562	43398831	39934428	39957124	303461	470172	316500	527539	651984	449697	958313	343186	2394269	5434609	2179397	5523707
>TDP66|TDP66|generation3	PKDRWHTWLKIFNT	PKDRWHTWMKIFNT	PKDRWHTW.L	NA	WHTWMKIF	8	58.32	1124.55	8	2.5	375.859	3	15.03	N	Y	0.72	60	1.6	1150000	536527	487544	503329	532617	431689	442355	598721	686144	5256141	5419402	5603203	5495444	473689	638866	335366	656630	NA	394349	NA	730583	NA	3142583	NA	2056982
>TDP66|TDP66|generation3	PKDRWHTWLKIFNT	PKDRWHTWMKIFNT	D.RWHTWLKIFNT	XPKDRWHT	NA	3	96.29	1500.8	11	2	501.275	3	43.99	N	Y	0.39	15.86	3.5	11200000	7432131	NA	1091676	NA	1343474	1315958	NA	820720	24352778	38600970	35394080	23995699	12665892	5528298	15399551	15843976	14864262	14321094	NA	15439123	13154285	13698438	7191128	3245067
>TDP66|TDP66|generation3	PKDRWHTWLKIFNT	PKDRWHTWMKIFNT	PKDRWHT.W	NA	RWHTWMKI	7	83.93	938.472	7	2.2	470.242	2	8.43	N	Y	0.65	9	2.1	598000	437184	624394	587826	1206569	1254649	967683	647409	1024714	1308962	972657	880208	874129	NA	275600	682236	219175	943346	692186	NA	708383	308511	339327	NA	NA
>TDP66|TDP66|generation3	PKDRWHTWLKIFNT	PKDRWHTWMKIFNT	PKDRWHTWLKIFNT	NA	NA		128	1840.97	14	0.7	921.493	2	38.18	Y	Y	0.41	3.52	2.3	4780000000	4663297872	5458137112	5762790948	6995888889	5440514184	6557098861	7350792308	7234672619	5915695602	8407160448	7636040490	6952325269	2533178392	1614458705	3411179534	3670521084	3419751773	4234062500	5167258703	3905189917	3227058506	3527571487	2558806361	1542736650
>TDP160|TDP160|GenScript	INDFLVRTWKLPGL	INDFLVRTWKMPGL	INDFLVRTWKLPGL	NA	NA		113.13	1670.95	14	3.8	836.486	2	54.01	Y	Y	0.76	1.23	2.2	25600000000	31282956560	29945421512	28761470307	32986944444	33420301418	33239272774	34281217949	36647767857	30948321759	27260572139	25694244350	30744489247	17713892379	16063048735	17995986520	19452881526	25745290337	24387369792	26356487342	23007320442	22807070380	22651664624	16588123994	17998594256
>TDP160|TDP160|GenScript	INDFLVRTWKLPGL	INDFLVRTWKMPGL	INDFLVR.T	NA	FLVRTWKM	7	69.37	875.486	7	2.6	438.752	2	27.51	N	Y	1.93	60	1.2	111000000	330317	434006	606736	678368	137678318	142940217	123637179	138763393	467776273	413270274	482927966	471344086	630057	290711	327871	589423	8325930	12245573	NA	9596474	84319916	100276144	90881743	82722603
>TDP160|TDP160|GenScript	INDFLVRTWKLPGL	INDFLVRTWKMPGL	R.TWKLPGL	FLVRTWKM	NA	7	64.82	813.475	7	1.1	407.745	2	40.81	N	Y	1.85	60	0.9	53400000	361623	407879	672921	516146	57180914	65230655	76879846	69618899	199895718	176648507	206379473	244241935	504172	455478	297645	460050	4838172	4618034	8438700	NA	49399547	81563899	39440912	47346056
>TDP160|TDP160|GenScript	INDFLVRTWKLPGL	INDFLVRTWKMPGL	INDFLVRT.W	NA	LVRTWKMP	8	84.15	976.534	8	2.5	489.276	2	29.21	N	Y	0.69	19.6	1.2	63400000	27202571	8017303	NA	3597569	72614210	46625738	36753962	42577827	136984375	162473010	130019068	129619624	NA	17530738	17637857	17252329	25356682	NA	17802189	NA	158987047	213982128	114705113	116148564
>TDP160|TDP160|GenScript	INDFLVRTWKLPGL	INDFLVRTWKMPGL	T.WKLPGL	LVRTWKMP	NA	8	53.79	712.427	6	0.2	357.221	2	41.36	N	Y	2.1	60	0.7	22000000	555177	324549	299890	665338	NA	14180577	14274474	14706548	61896644	87015746	61913842	66202419	578584	574864	632128	585585	3206017	3559518	4034392	3249279	41544829	69656107	26558645	38834405
>TDP160|TDP160|GenScript	INDFLVRTWKLPGL	INDFLVRTWKMPGL	D.FLVRTWKLPGL	XINDFLVR	NA	3	71.03	1328.8	11	0.2	665.406	2	44.92	N	Y	1.01	4.37	2.5	11900000	5343362	8983626	6161673	7604708	7538998	10198671	9059233	9784598	6757896	8974180	10731733	10712366	15511129	9295368	16205341	14611667	18361735	20340104	11675461	17154581	15614799	15936744	11735215	14186084
>TDP160|TDP160|GenScript	INDFLVRTWKLPGL	INDFLVRTWKMPGL	I.NDFLVRTWKLPGL	XXXINDFL	NA	1	64.4	1557.87	13	2.2	520.297	3	48.37	N	Y	0.89	5.8	2.3	38300000	68880796	42581965	23827933	25016944	55515451	32672050	55973923	28108482	46168808	48523818	43030120	42099597	NA	20873810	22293536	21213323	34683278	39331120	6404164	20585497	73815415	59270364	42087953	56744337
>TDP160|TDP160|GenScript	INDFLVRTWKLPGL	INDFLVRTWKMPGL	INDFLVRTW.K	NA	VRTWKMPG	9	97.77	1162.61	9	1.9	582.315	2	40.03	N	Y	0.32	60	1.4	4870000	346555	663409	327572	418711	19430408	551813	543344	590543	627554	373412	326825	74772312	336340	588426	421104	564299	657999	391105	632967	394753	10599136	NA	7447009	8866303
>TDP160|TDP160|GenScript	INDFLVRTWKLPGL	INDFLVRTWKMPGL	N.DFLVRTWKLPGL	XXINDFLV	NA	2	92.64	1443.82	12	3.4	722.922	2	51.98	N	Y	1.27	4.71	1.5	62100000	75292830	72315007	74212991	81803194	74723797	58877756	96324603	81004613	68289248	78619490	69137123	77771774	33867494	43133770	43065022	50788745	59651352	60605208	63116851	51665562	58484521	57748315	40940902	47612045
>TDP160|TDP160|GenScript	INDFLVRTWKLPGL	INDFLVRTWKMPGL	INDFLVRTWKLPG.L	NA	KMPGLXXX	13	78	1557.87	13	2.4	779.942	2	42.75	N	Y	0.34	60	2.9	1610000	17293063	NA	NA	3088375	882696	1406713	NA	3356414	2029398	594410	502275	368535	NA	NA	654481	2323783	608678	366415	502887	705638	2895835	3070957	NA	1276748
>TDP160|TDP160|GenScript	INDFLVRTWKLPGL	INDFLVRTWKMPGL	L.VRTWKLPGL	NDFLVRTW	NA	5	39.76	1068.64	9	0.2	535.33	2	35.91	N	Y	0.4	60	0.3	593000	380606	468510	674114	341099	704445	391703	412329	490017	5560551	2224463	2136028	4981250	648329	707847	594801	320825	520289	453403	463304	486798	503114	475690	513386	312603
>TDP160|TDP160|GenScript	INDFLVRTWKLPGL	INDFLVRTWKMPGL	F.LVRTWKLPGL	INDFLVRT	NA	4	64.85	1181.73	10	2.6	591.873	2	35.94	N	Y	1.31	60	1	76000000	418368	439960	587751	531283	89157814	80659123	59683038	68195685	251645370	259520647	219794138	273165323	379752	624345	661561	327419	6654915	10481380	8276862	7911289	127757448	209505515	79058293	103735740
>TDP12|TDP12|generation1	VLFLREKQYDPVSL	VMFLREKQYDPVSL	VLFLREKQYDPVSL	NA	NA		119.34	1705.94	14	3	853.98	2	40.18	Y	Y	1.11	0.75	2.3	14300000000	15447174202	14017005814	16060237069	16493472222	17431851570	17130137164	17534000000	17552976190	15626365741	14829751244	17129496234	15425806452	11472728224	11986132813	12355453431	12763202811	13018373227	12349348958	16877399789	10595476519	13722096287	14862357026	11735215378	10994215210
>TDP12|TDP12|generation1	VLFLREKQYDPVSL	VMFLREKQYDPVSL	L.FLREKQYD.P	XXVMFLRE	DPVSL	2 ; 10	81.27	1097.55	8	3	549.784	2	25.84	N	Y	2.56	20.77	1.1	16700000	15932934	16990310	16480113	14500972	18653191	18491473	13937282	14350744	15119016	12866990	15478460	13283333	12482328	15818434	21666810	20245080	14475654	15255078	NA	15741851	14384542	11549663	18617522	31830026
>TDP12|TDP12|generation1	VLFLREKQYDPVSL	VMFLREKQYDPVSL	V.LFLREKQYDPVSL	XXXVMFLR	NA	1	80.94	1606.87	13	1.5	804.444	2	37.88	N	Y	0.73	16.98	1.8	34400000	33517453	37166303	17949677	3708264	42857928	44924068	18545577	3320833	17858704	NA	1764544	3331546	40751131	28619950	26591085	29135311	47993107	49293620	27974868	11907297	81670132	108334048	67146608	50360599
>TDP12|TDP12|generation1	VLFLREKQYDPVSL	VMFLREKQYDPVSL	VLFLREKQYD.P	NA	KQYDPVSL	10	104.46	1309.7	10	0.2	655.859	2	27.65	N	Y	1.36	1.85	1.8	1140000000	1175539672	1189321705	1112670019	970790278	1221339919	1327302019	1146453846	1280892857	1001507986	1069704851	1093811205	1041241935	1229876466	962152158	1244498570	1170693775	1185254876	1286822917	1179106013	1130184162	907551058	749385110	1341167472	1267881270
>TDP12|TDP12|generation1	VLFLREKQYDPVSL	VMFLREKQYDPVSL	F.LREKQYDPVSL	XVMFLREK	NA	3	90.99	1346.72	11	5.5	674.371	2	23.14	N	Y	0.74	60	1.4	3790000	527414	380968	399851	565375	4252484	5876431	4495897	5443795	14611667	18864316	20534758	16175672	559188	410360	653390	644181	353173	548540	1884258	337032	781686	2390512	442938	860918
>TDP12|TDP12|generation1	VLFLREKQYDPVSL	VMFLREKQYDPVSL	L.FLREKQYDPVSL	XXVMFLRE	NA	2	77.54	1493.79	12	5.7	747.905	2	29.87	N	Y	0.49	5.66	2.7	20800000	20984840	20706940	NA	20035694	24981953	18264583	20456333	24550446	21004271	22571754	23320880	21746102	12115201	11089211	NA	11794960	9909508	14943750	20229760	24420051	34731099	50764798	28235105	27485538
>TDP12|TDP12|generation1	VLFLREKQYDPVSL	VMFLREKQYDPVSL	V.LFLREKQYD.P	XXXVMFLR	KQYDPVSL	1 ; 10	70.06	1210.63	9	2.6	606.326	2	19.9	N	Y	0.62	15.85	1.6	1070000	590684	462986	NA	480414	692833	554744	NA	749560	972082	941035	1506570	1221210	677965	764829	541566	647611	622745	693224	NA	NA	2394269	5407749	2991156	3502190
>TDP12|TDP12|generation1	VLFLREKQYDPVSL	VMFLREKQYDPVSL	VLFLREK.Q	NA	LREKQYDP	7	49.98	903.554	7	1.4	302.192	3	23.84	N	Y	0.45	60	1.5	440000	560440	478282	396645	540517	1376783	428628	420746	632543	2729541	NA	3333028	3192285	415178	638319	377946	453695	371401	426695	336857	569544	657943	365292	543727	689729
>TDP12|TDP12|generation1	VLFLREKQYDPVSL	VMFLREKQYDPVSL	VLFLREKQ.Y	NA	REKQYDPV	8	55.9	1031.61	8	2.2	344.879	3	23.45	N	Y	0.86	60	1.4	410000	1632154	937653	796714	526906	1398989	982430	NA	747188	380646	581192	596710	550758	NA	937691	1011715	NA	690995	688246	1167546	315513	428053	317011	348978	538007
>TDP44|TDP44|generation2	GASTSPHLIWAKPG	GASTSPHMIWAKPG	A.STSPHLIWAKPG	XXGASTSP	NA	2	112.66	1292.69	12	3.6	647.354	2	27.04	N	Y	4.49	5.46	0.6	294000000	309915004	299454215	315956298	285591667	371953521	391383929	340564231	373593750	291218634	326036443	337430438	296732527	208344745	224230376	282026654	279030020	296313719	290572917	327144119	329973412	252675842	200552288	314997886	207471481
>TDP44|TDP44|generation2	GASTSPHLIWAKPG	GASTSPHMIWAKPG	S.TSPHLIWAKPG	XGASTSPH	NA	3	87.42	1205.66	11	3.1	603.837	2	25.73	N	Y	4.16	4.42	1.5	51600000	56736791	51608067	55843439	49923194	67728850	71129775	57547487	66179464	37848275	59319005	59230909	52597715	35152439	40932236	49242749	49380392	49838996	50954036	54909349	61251945	46844398	37066360	55852566	38213764
>TDP44|TDP44|generation2	GASTSPHLIWAKPG	GASTSPHMIWAKPG	G.ASTSPHLIWAKPG	XXXGASTS	NA	1	66.77	1363.72	13	1.4	682.871	2	27.34	N	Y	0.91	18.94	1.9	23300000	14767110	11574649	16270175	13615417	14322986	17357026	12813308	16248363	11567569	11776567	8956869	1424745	6975419	12801516	14056567	19276837	26716811	35906510	24506909	24016413	50913709	NA	53205525	53197816
>TDP44|TDP44|generation2	GASTSPHLIWAKPG	GASTSPHMIWAKPG	GASTSPHLIWAKPG	NA	NA		129.88	1420.75	14	3.2	711.383	2	26.16	Y	Y	3.14	6.96	2.6	17900000000	16904454787	17521257267	18789427682	16382777778	21095871327	22348589545	15286051282	23008630952	17554293981	18973358209	19399670433	17246908602	17163201424	13535360863	16473937908	15315843373	21373448582	20755208333	21848140823	19879132136	14100636874	11549662990	19499869163	13210790858
>TDP44|TDP44|generation2	GASTSPHLIWAKPG	GASTSPHMIWAKPG	L.IWAKPG	SPHMIWAK	NA	8	49.54	670.38	6	2.2	336.198	2	14.49	N	Y	0.35	60	1.2	91700	554649	377008	546678	383691	538197	515584	449215	356248	420715	576221	416373	442528	345186	425476	492328	383526	433459	342288	1017268	612098	NA	550623	147352	477007
>TDP183|TDP183|GenScript	LHAEGVKNQDRLGN	LHAEGVKNQDRMGN	LHAEGVKNQDRLGN	NA	NA		154.43	1549.8	14	0.2	775.905	2	11.7	Y	Y	1.06	0.79	2.6	8680000000	8393936170	9801285126	9069310345	8822347222	9581966819	9858337215	10127008974	9855758929	8929351852	9214073383	9524412665	9855376344	7177338777	6449680990	6258305760	5703831325	8053904034	7710559896	9652485496	10000111648	5498302029	5559954044	7482302738	7084175769
>TDP183|TDP183|GenScript	LHAEGVKNQDRLGN	LHAEGVKNQDRMGN	LHAEGVKNQD.R	NA	KNQDRMGN	10	111.18	1109.55	10	0.9	555.781	2	7.86	N	Y	1.83	11.06	3	17600000	10978180	13592248	6266642	19703611	16987728	16903248	8508486	14350744	22932199	NA	23217691	23674328	6204451	19406120	20502890	15315843	32060173	27085547	4450547	18567311	18643124	24800439	20029277	18707898
>TDP183|TDP183|GenScript	LHAEGVKNQDRLGN	LHAEGVKNQDRMGN	E.GVKNQDRLGN	LHAEGVKN	NA	4	104.28	1099.57	10	0.8	550.793	2	8.8	N	Y	1.14	5.76	2.2	10600000	8695107	10172948	10276452	12287083	12324430	13386465	11352141	14587946	17655764	13739328	19090101	20889113	4864437	5022760	6446324	6742492	9812356	9256823	12137856	9475383	7381541	7180488	NA	7048711
>TDP183|TDP183|GenScript	LHAEGVKNQDRLGN	LHAEGVKNQDRMGN	L.HAEGVKNQDRLGN	XXXLHAEG	NA	1	101.35	1436.71	13	2.7	479.91	3	8.76	N	Y	0.53	9.77	2.5	6200000	NA	5851038	NA	2678806	7006050	5967187	3877712	5941920	6575250	5757433	6181065	6277446	NA	247061	5157059	4621160	5761116	6735065	6103608	5176647	10504501	21040084	14382256	10905552
>TDP183|TDP183|GenScript	LHAEGVKNQDRLGN	LHAEGVKNQDRMGN	LHAEGVKNQDRLG.N	NA	DRMGNXXX	13	123.83	1435.75	13	0.6	359.945	4	12.24	N	Y	1.93	13.97	1.7	18400000	20693384	23149297	21623587	23688611	28868034	25071260	26525795	26685268	27193935	27042488	26519762	26566667	13216583	9784598	11639195	10650673	13406981	11104036	18264583	19374586	7485640	10833405	12705797	13654106
>TDP183|TDP183|GenScript	LHAEGVKNQDRLGN	LHAEGVKNQDRMGN	A.EGVKNQDRLGN	XLHAEGVK	NA	3	89.65	1228.62	11	4.4	615.313	2	9.98	N	Y	0.67	60	2.6	644000	426844	572537	433187	598621	467441	407692	565504	473165	701748	598348	372001	448856	588986	575917	361503	1619606	2943707	2604779	NA	801220	1305965	1557862	1817635	1870790
>TDP183|TDP183|GenScript	LHAEGVKNQDRLGN	LHAEGVKNQDRMGN	G.VKNQDRLGN	HAEGVKNQ	NA	5	75.8	1042.55	9	3.1	522.282	2	11.36	N	Y	0.58	60	2.4	588000	1748737	NA	1022397	1461167	1598845	1678980	NA	2194122	2425131	1624730	NA	1446169	469007	526538	488215	460374	510179	349000	655458	598492	509818	635225	331841	649314
>TDP183|TDP183|GenScript	LHAEGVKNQDRLGN	LHAEGVKNQDRMGN	H.AEGVKNQDRLGN	XXLHAEGV	NA	2	88.13	1299.65	12	2.2	434.224	3	9.66	N	Y	0.32	3.36	3.6	495000	NA	NA	496503	1118014	NA	1061842	301225	110536	162352	240983	207411	NA	532047	578023	422174	1390749	736412	847850	NA	NA	921746	892637	908817	886630
>TDP154|TDP154|GenScript	DTFWNSLKYIVVWT	DTFWNSLKYIVVWT	DTFWNSLKYIVVWT	NA	NA		106.52	1770.9	14	3.9	886.46	2	66.65	Y	Y	0.8	15.47	3.3	99700000	213734486	383343871	292863147	13615417	249819529	247309265	259638077	215854167	154234259	589919	233208804	128548387	11839856	6025682	8953227	21301345	24482314	25944010	8461820	13925483	12207934	17369261	2894098	3573120
>TDP154|TDP154|GenScript	DTFWNSLKYIVVWT	DTFWNSLKYIVVWT	D.TFWNSLKYIVVWT	XXXDTFWN	NA	1	71.83	1655.87	13	8	828.949	2	66.14	N	Y	0.34	60	1.7	385000	NA	1476033	1041291	NA	NA	1361335	1674722	1660417	1085728	1031540	784242	NA	376779	408703	644612	649841	486065	380074	678294	310476	469814	592510	575928	685887
>TDP69|TDP69|generation3	GWKTLADSQESARD	GWKTMADSQESARD	W.KTLADSQESARD	XXGWKTMA	NA	2	128.66	1319.63	12	2.6	660.821	2	8.91	N	Y	1.66	43.88	2.5	61500000	NA	25697844	22883214	21031944	24870922	20193142	20456333	21822619	20699861	11558483	19812429	13711828	40567567	NA	48526491	46211596	166129987	120380208	694748	2351187	164665155	152204861	156175423	110828782
>TDP69|TDP69|generation3	GWKTLADSQESARD	GWKTMADSQESARD	GWKTLAD.S	NA	TMADSQES	7	71.07	789.402	7	1.4	395.709	2	20.04	N	Y	1.05	4.12	2.5	12800000	12338309	13273680	17214895	14722361	19208346	17583916	20006744	21348214	13292558	17010597	14549753	14140323	30196221	NA	8630911	16900241	NA	NA	15027822	25832781	NA	10922937	13941083	NA
>TDP69|TDP69|generation3	GWKTLADSQESARD	GWKTMADSQESARD	GWKTLADSQESAR.D	NA	ESARDXXX	13	125.45	1447.71	13	1.3	483.576	3	18.44	N	Y	0.73	2.8	2.8	11400000	14378502	18052204	7568256	5136222	14656079	3596194	9969653	4269643	13901377	17228682	8967188	12104973	20834474	7852140	16026277	9418363	10978180	21585417	6265446	10797295	7277443	8129530	11646981	11082878
>TDP69|TDP69|generation3	GWKTLADSQESARD	GWKTMADSQESARD	G.WKTLADSQESARD	XXXGWKTM	NA	1	81.88	1505.71	13	3.8	502.913	3	16.01	N	Y	0.55	8.87	1.2	1640000	519763	622270	842900	1056025	1698773	1270580	1121726	NA	954832	2039091	1485932	NA	NA	1108921	1996570	994650	1671015	2158542	NA	NA	2886372	5577860	4755850	4832135
>TDP69|TDP69|generation3	GWKTLADSQESARD	GWKTMADSQESARD	K.TLADSQESARD	XGWKTMAD	NA	3	117.02	1191.54	11	2.4	596.777	2	10.06	N	Y	1.14	6.23	2.1	710000	434270	NA	965714	664167	531838	694281	737327	676027	477923	503775	509757	547402	NA	517768	472730	441871	1272692	548975	NA	NA	1050450	625831	970582	886630
>TDP69|TDP69|generation3	GWKTLADSQESARD	GWKTMADSQESARD	L.ADSQESARD	WKTMADSQ	NA	5	45.31	977.405	9	0.7	489.71	2	17.54	N	Y	0.54	60	1.9	438000	NA	NA	1669005	1015068	385396	389100	358234	678987	370072	1232178	402709	401319	592959	546698	573758	1989299	1088103	396777	285439	653211	1031523	NA	2135280	NA
>TDP69|TDP69|generation3	GWKTLADSQESARD	GWKTMADSQESARD	GWKTLADSQESARD	NA	NA		135.35	1562.73	14	3.1	782.376	2	18.81	Y	Y	0.99	1.74	2.8	11300000000	10686724291	12742732558	11861482280	12287083333	10914337639	11128916925	10655276923	11267113095	11466099537	15484004975	12485958098	11890725806	13491928392	8064139695	14683292484	10826716867	11463940603	15877734375	6959037447	4349190838	8924094344	9311356209	11735215378	11526193366
>TDP181|TDP181|GenScript	LNLKWTRVLFDGYQ	LNMKWTRVLFDGYQ	LNLKWTRVLFD.G	NA	VLFDGYQX	11	97.68	1403.79	11	1.8	468.939	3	49.33	N	Y	0.84	1.92	1.1	256000000	203047762	239988130	215186183	224709722	239826748	206469203	175340000	346315476	307453819	20936119	221857933	282806452	249646566	250322638	263224877	301035542	353633422	396424479	324832147	319882482	284851792	265910846	217057367	223430825
>TDP181|TDP181|GenScript	LNLKWTRVLFDGYQ	LNMKWTRVLFDGYQ	LNLKWTRVLF.D	NA	RVLFDGYQ	10	65	1288.77	10	2.3	645.391	2	43.48	N	Y	1.18	40.75	1.5	5960000	1593293	4035199	1207142	3044097	3664020	2756704	2202990	NA	3723946	NA	3601322	3524368	1826458	NA	2685968	1249914	2836840	5520885	4924502	10999114	15425529	21219148	7058776	14363410
>TDP181|TDP181|GenScript	LNLKWTRVLFDGYQ	LNMKWTRVLFDGYQ	LNLKWTRVLFDGYQ	NA	NA		124.42	1751.94	14	3.3	876.978	2	46.04	Y	Y	0.43	2.68	2.3	8040000000	11561092642	12636543120	10811793582	12508472222	10769997467	5343241460	10576598718	13164732143	10146990741	NA	9937171610	10144610215	5736364112	4362300037	4548239379	5827062249	7577859043	8509635417	8299981540	5741739180	6132357513	5828550858	4314676932	4991728358
>TDP181|TDP181|GenScript	LNLKWTRVLFDGYQ	LNMKWTRVLFDGYQ	K.WTRVLFDGYQ	LNMKWTRV	NA	4	95.53	1283.63	10	0.5	642.822	2	33.63	N	Y	0.87	60	1.6	2260000	530038	429961	331763	396430	3108865	3017627	2405305	1933199	9964345	10675240	10318974	11783602	514917	309943	489732	490392	450040	326406	656629	314024	314490	3957326	403457	682438
>TDP181|TDP181|GenScript	LNLKWTRVLFDGYQ	LNMKWTRVLFDGYQ	W.TRVLFDGYQ	NMKWTRVL	NA	5	87.39	1097.55	9	2.9	549.784	2	28.47	N	Y	0.46	60	1.7	1790000	2331649	2208740	2508756	1748972	2842391	NA	2292908	NA	1897487	2867812	1826458	2903051	514533	539856	3840934	460343	541695	596684	606699	672035	NA	5586814	4932320	4229226
>TDP181|TDP181|GenScript	LNLKWTRVLFDGYQ	LNMKWTRVLFDGYQ	LNLKWTR.V	NA	KWTRVLFD	7	73.96	929.545	7	0.3	310.856	3	22.78	N	Y	1.38	60	1.1	3340000	377306	469943	564396	621498	3253205	3675606	3484321	4091741	14916076	12976032	13724235	10037487	441326	599100	408376	439978	297582	533621	633104	439453	2716029	5542048	2585277	5612370
>TDP181|TDP181|GenScript	LNLKWTRVLFDGYQ	LNMKWTRVLFDGYQ	LNLKWTRVLFDG.Y	NA	LFDGYQXX	12	50.33	1460.81	12	2.2	487.946	3	43.34	N	Y	0.32	60	0.9	670000	525286	498175	491698	469197	372892	437100	643420	405754	NA	NA	1062854	514194	NA	2128150	2336792	NA	491000	513885	464729	619200	2432123	2399465	1879399	1737795
>TDP181|TDP181|GenScript	LNLKWTRVLFDGYQ	LNMKWTRVLFDGYQ	LNLKWTRVL.F	NA	TRVLFDGY	9	75.96	1141.7	9	0.7	381.573	3	38.27	N	Y	0.6	60	1	539000	489360	522569	363930	433530	394464	573687	655312	290602	NA	NA	879177	765934	369116	520582	683213	562433	576784	381117	496626	479393	1779141	4216970	1976457	2243175
>TDP110|TDP110|generation1aar	THATPGIHDVLLRP	THATPGIHDVLLRP	T.PGIHDVLLRP	THATPGIH	NA	4	90.32	1115.65	10	2.2	558.831	2	26.82	N	Y	2.57	42.59	0.9	208000000	175845191	123179748	204689296	44941944	209848404	245040373	266381923	283456845	147131366	116675249	164071681	137118280	127576738	251138021	280236009	261425602	246766179	NA	247381065	249245971	247944085	199656965	273527576	235843649
>TDP110|TDP110|generation1aar	THATPGIHDVLLRP	THATPGIHDVLLRP	THATPGIHDVLLRP	NA	NA		117.99	1525.84	14	2	382.467	4	26.91	Y	Y	0.91	1.1	2.2	19900000000	20013320035	21237887597	20468929598	18596666667	23538551165	22802368012	22367089744	23601636905	18366053241	18428146766	NA	18103897849	8856946189	19406119792	21666809641	19981014056	23122185284	22000520833	24160113397	19879132136	20251921416	15668147467	23823369565	17821268204
>TDP110|TDP110|generation1aar	THATPGIHDVLLRP	THATPGIHDVLLRP	G.IHDVLLRP	ATPGIHDV	NA	6	55.98	961.571	8	0.9	481.793	2	28.42	N	Y	2.71	60	1.1	18700000	12435461	9387146	18684459	3885375	18209068	20533476	24277846	23483036	10136844	9170456	NA	9212634	NA	24787649	24173713	23765964	22539273	21585417	23697719	25832781	25362219	18801777	25411594	23407039
>TDP110|TDP110|generation1aar	THATPGIHDVLLRP	THATPGIHDVLLRP	T.HATPGIHDVLLRP	XXXTHATP	NA	1	89.79	1424.79	13	3.5	475.938	3	24.88	N	Y	1.54	9.53	3.9	11300000	10686724	10449041	7767696	7925722	12435461	11276395	9171631	10662247	8411855	12866990	13001907	8066411	8196117	4427531	5676346	NA	13795590	10792708	13871835	12916390	16466516	17548325	20470451	14452073
>TDP110|TDP110|generation1aar	THATPGIHDVLLRP	THATPGIHDVLLRP	H.ATPGIHDVLLRP	XXTHATPG	NA	2	71.95	1287.73	12	2	644.874	2	30	N	Y	0.34	60	1.5	5300000	5119912	5521851	26347186	26345278	2931216	4118040	1086883	831394	3044097	2595206	1393061	2024637	4093469	3383840	3652917	3608906	NA	NA	32714412	6125195	472288	441591	696530	529845
>TDP110|TDP110|generation1aar	THATPGIHDVLLRP	THATPGIHDVLLRP	I.HDVLLRP	TPGIHDVL	NA	7	66.27	848.487	7	0.8	425.251	2	26.06	N	Y	0.83	2.12	1.7	1450000	4041525	2410500	NA	1605069	2298340	NA	NA	4234063	1248080	NA	3673555	NA	655298	3538763	650928	363352	NA	2791576	5363776	NA	4646586	674548	517846	524878
>TDP110|TDP110|generation1aar	THATPGIHDVLLRP	THATPGIHDVLLRP	THATPGIHD.V	NA	GIHDVLLR	9	105.66	947.446	9	0.2	474.73	2	9.92	N	Y	0.77	2.34	2.1	5410000	3001998	4640478	4755090	6475625	5196246	5059630	228167	6190982	5164818	5473923	5768306	6309583	5295811	4729222	4566146	4145840	10686724	5935990	6947478	7124197	5924160	4449754	1941163	5692166
>TDP35|TDP35|generation1	IARQPWNLLKDDLG	IARQPWNMLKDDMG	IARQPWNLLKD.D	NA	MLKDDMGX	11	95.13	1352.76	11	1	451.926	3	31.81	N	Y	1.31	14.22	1.9	9320000	4080386	3663536	3694904	3774681	5984566	5320553	7159717	NA	9274350	8341735	10030042	6770215	10646692	9295368	9579953	12587159	12338309	17745703	6034248	11907297	11166947	14683292	10499930	8954966
>TDP35|TDP35|generation1	IARQPWNLLKDDLG	IARQPWNMLKDDMG	A.RQPWNLLKDDLG	XXIARQPW	NA	2	114.88	1453.77	12	0.8	727.891	2	39.57	N	Y	1.78	60	2.1	9920000	3118580	5320091	5405897	5822528	6806194	6715921	7553108	3901979	12074919	10631623	9606964	12104973	3056335	3261533	4763117	4401104	9909508	9941745	NA	NA	26403206	38588409	19676339	21456452
>TDP35|TDP35|generation1	IARQPWNLLKDDLG	IARQPWNMLKDDMG	W.NLLKDDLG	RQPWNMLK	NA	6	51.79	886.476	8	0.1	444.245	2	26.48	N	Y	0.62	13.98	2.6	3300000	10492420	3451157	1469564	1206569	4796535	1315958	NA	1151618	1268374	NA	NA	795929	2946197	7607525	10027614	NA	296551	4908607	474086	295366	11072312	NA	12264624	NA
>TDP35|TDP35|generation1	IARQPWNLLKDDLG	IARQPWNMLKDDMG	IARQPWNLLK.D	NA	NMLKDDMG	10	65.62	1237.73	10	4.4	619.875	2	30.28	N	Y	0.6	60	1.6	1740000	549720	553033	638306	559092	1299062	NA	NA	1672277	8198769	10195454	6944669	3920726	390831	374504	619013	677051	618308	532859	484885	640239	2810664	5416702	NA	2163378
>TDP35|TDP35|generation1	IARQPWNLLKDDLG	IARQPWNMLKDDMG	IARQPWNLLKDDLG	NA	NA		124.14	1637.89	14	2.1	819.953	2	40.18	Y	Y	0.64	1.21	2.6	14300000000	14184197695	14017005814	NA	14058194444	15988449848	16336024845	15623243590	15892559524	14814606481	12539863184	14549752825	15425806452	11748073702	11823056176	11907792075	NA	14572805851	13905989583	NA	14127302026	17507502159	14683292484	12705797101	14097421117
>TDP35|TDP35|generation1	IARQPWNLLKDDLG	IARQPWNMLKDDMG	N.LLKDDLG	QPWNMLKD	NA	7	44.17	772.433	7	2.6	387.225	2	20.52	N	Y	0.56	60	1.5	507000	468346	339891	622883	354120	553473	527667	520282	523823	416523	386834	334996	369105	663164	605075	542343	689893	685477	1008703	630550	335011	1949484	3053050	2091162	2970211
>TDP174|TDP174|GenScript	WFQHNPKTVFGSDL	WFQHNPKTVFGSDL	WFQHNPKTVFGSDL	NA	NA		134.11	1674.82	14	1.1	838.416	2	33.12	Y	Y	0.65	1.08	3	9200000000	9316880541	8580106589	6046206897	9176569444	8815853597	9971781832	9092952564	10425044643	9243908565	9072318408	9245800377	9673266129	9820655360	6808449591	8416033497	5448567269	9686058289	11726692708	13178243671	10898204420	10125960708	10475275735	9705817230	7447694175
>TDP174|TDP174|GenScript	WFQHNPKTVFGSDL	WFQHNPKTVFGSDL	WFQHNPKTVFGSD.L	NA	FGSDLXXX	13	106.33	1561.73	13	1.4	781.872	2	28.19	N	Y	1.25	10.83	2.3	76500000	49353236	51926635	42827299	58114583	NA	64663432	57322692	63095833	45357049	54412102	58611770	55704301	92699644	83169085	102066789	112668273	157386303	121417969	95137671	NA	96527850	84339400	112058072	93096177
>TDP174|TDP174|GenScript	WFQHNPKTVFGSDL	WFQHNPKTVFGSDL	W.FQHNPKTVFGSDL	XXXWFQHN	NA	1	91.72	1488.74	13	0.1	745.375	2	26.65	N	Y	1.02	22.76	2	12000000	675979	462633	455956	1771111	1176928	1486124	1562324	2609226	5083642	3020471	2528149	7445094	2955375	NA	NA	6355195	19138952	16500391	NA	16952762	45519506	53898427	39793851	40519003
>TDP174|TDP174|GenScript	WFQHNPKTVFGSDL	WFQHNPKTVFGSDL	F.QHNPKTVFGSDL	XXWFQHNP	NA	2	44.01	1341.67	12	0.8	671.841	2	33.07	N	Y	0.51	60	3	1210000	2729972	1975124	2435278	2269236	3664020	2393681	457458	1446935	2465719	NA	2115390	1938938	536251	507142	416418	603705	406013	454053	2115455	522366	703139	1190779	844406	1507271
>TDP173|TDP173|GenScript	FNEYALWRLDIIPE	FNEYAMWRLDIIPE	FNEYALWRLDIIPE	NA	NA		96.87	1777.9	14	2.5	889.961	2	65.88	Y	Y	0.75	6.22	2.7	9740000000	NA	17308878391	17004956897	16714861111	17653913374	19058695652	12476115385	20636607143	15626365741	14066455224	12692337571	18425268817	4625804020	3685531994	4234876430	6152743976	6470325798	8416236979	NA	NA	4372143782	5255544322	1694106280	4778937095
>TDP173|TDP173|GenScript	FNEYALWRLDIIPE	FNEYAMWRLDIIPE	L.WRLDIIPE	EYAMWRLD	NA	6	83.9	1040.57	8	2.2	521.291	2	43.73	N	Y	1.4	60	2.3	6950000	480132	447291	572101	299337	4974184	5558786	6811285	6368884	31151262	33803109	30956921	33958199	538692	630358	627996	395448	354138	550614	568252	440563	4324826	8407080	3264684	4450884
>TDP173|TDP173|GenScript	FNEYALWRLDIIPE	FNEYAMWRLDIIPE	W.RLDIIPE	YAMWRLDI	NA	7	69.54	854.486	7	1.8	428.251	2	33.82	N	Y	0.65	60	3.1	5560000	288612	5989084	539820	632703	287954	474472	346759	383691	NA	4568872	3219520	NA	5561979	9213830	7986279	7085778	11269637	8343594	NA	NA	17412867	16205341	14117552	12324161
>TDP173|TDP173|GenScript	FNEYALWRLDIIPE	FNEYAMWRLDIIPE	FNEYALWRLD.I	NA	WRLDIIPE	10	100.36	1325.64	10	2	663.829	2	44.6	N	Y	1.4	12	1.5	1800000	2127630	1614079	NA	1538653	2376061	1769736	NA	1506235	NA	1657443	1671674	1553293	2634138	NA	1208686	2306179	3011713	4099154	NA	NA	3312230	3939420	2902922	3085473
>TDP114|TDP114|generation1aar	DPGSFKNNPIDWHH	DPGSFKNNPIDWHH	P.GSFKNNPIDWHH	XXDPGSFK	NA	2	116.54	1450.67	12	1.5	726.346	2	22.12	N	Y	2.14	10.44	1.5	901000000	871453790	920662427	1060185584	973004167	1210236829	1179824017	1202652564	1328333333	1045140046	1053348507	1176362994	1124798387	963709171	823537016	578378472	629357932	NA	1048138021	1103966904	1079729512	497780872	436917484	580584340	677385518
>TDP114|TDP114|generation1aar	DPGSFKNNPIDWHH	DPGSFKNNPIDWHH	DPGSFKNNPID.W	NA	NPIDWHHX	11	118.75	1202.56	11	4	602.288	2	22	N	Y	1.34	36.33	1.5	27600000	18653191	NA	8491982	11401528	NA	15882246	NA	11765238	19583692	25297811	25281485	22174597	31756512	65312193	48436959	45331376	28951308	58114583	NA	NA	41071654	39394199	51352597	55059739
>TDP114|TDP114|generation1aar	DPGSFKNNPIDWHH	DPGSFKNNPIDWHH	DPGSFKNNPIDWHH	NA	NA		131.17	1662.75	14	1.2	832.385	2	25.08	Y	Y	1.5	1.5	2.6	8930000000	8675677083	8962388566	8628441092	8412777778	10603451114	10380182453	10576598718	10175982143	5783784722	9530296020	10422163371	9994637097	8792698911	8113062686	8424986724	8458922691	6684060284	11000260417	9086052215	9606565378	6643387306	5515187908	7499949678	7669351739
>TDP114|TDP114|generation1aar	DPGSFKNNPIDWHH	DPGSFKNNPIDWHH	D.PGSFKNNPIDWHH	XXXDPGSF	NA	1	130.12	1547.73	13	0.6	387.939	4	21.11	N	Y	1.92	5.58	1.6	138000000	122411569	114684593	120714200	104163472	144340172	150881341	159604359	151809524	120749190	119946517	117636299	121049731	152357831	166338170	NA	162840863	119497008	227269531	132938423	189709484	107884067	93113562	124410930	198605178
>TDP114|TDP114|generation1aar	DPGSFKNNPIDWHH	DPGSFKNNPIDWHH	G.SFKNNPIDWHH	XDPGSFKN	NA	3	105.94	1393.65	11	1.4	697.835	2	21.02	N	Y	2.08	6.74	1.6	37600000	37694991	33874431	44611770	36639861	46521948	55247528	49567269	56098363	42008542	42417450	NA	41028360	39833312	33349172	24621375	26582671	NA	42548177	44736669	43895546	24037327	22920261	26823349	33425961
>TDP114|TDP114|generation1aar	DPGSFKNNPIDWHH	DPGSFKNNPIDWHH	P.GSFKNNPID.W	XXDPGSFK	NPIDWHHX	2 ; 11	65.67	990.477	9	0.1	496.246	2	16.13	N	Y	0.55	60	2.6	1480000	1729306	2006980	NA	NA	2620329	3278549	2079353	NA	420265	518379	389704	468210	1523578	2111842	4843696	2711080	500333	NA	NA	3057552	2290171	931136	2902922	1604801
>TDP114|TDP114|generation1aar	DPGSFKNNPIDWHH	DPGSFKNNPIDWHH	N.PIDWHH	FKNNPIDW	NA	8	88.02	803.371	6	1.9	402.694	2	14.5	N	Y	1.14	1.64	1.5	3470000	3303169	1571604	4818071	2114264	1665464	6171387	5305159	5254033	5448934	3958235	2610700	3385108	3551957	3636609	2506904	3089575	3118580	3414232	2635649	4329009	2081973	1898084	5073495	3023409
>TDP114|TDP114|generation1aar	DPGSFKNNPIDWHH	DPGSFKNNPIDWHH	N.NPIDWHH	SFKNNPID	NA	7	102.54	917.414	7	2.3	459.716	2	17.37	N	Y	0.31	3.47	1.9	1510000	1690445	2293692	2949625	3409389	NA	NA	2686299	5384494	476909	371834	NA	3363683	2267011	NA	3053050	1223507	1272692	2210430	NA	1947549	1381673	1405657	NA	NA
>TDP29|TDP29|generation1	AGSWKGVRNDFTEA	AGSWKGVRNDFTEA	G.SWKGVRNDFTEA	XXAGSWKG	NA	2	109.71	1408.67	12	3.4	705.346	2	21.2	N	Y	2.43	35.98	2.3	47300000	43718418	55112318	72953364	54350972	67839881	83495238	75868269	87053274	39674734	59209963	41172705	53668952	52223859	35632245	32321150	22797721	34294670	61539193	12484652	38143715	32649126	31157230	35911524	38834405
>TDP29|TDP29|generation1	AGSWKGVRNDFTEA	AGSWKGVRNDFTEA	AGSWKGVRNDF.T	NA	RNDFTEAX	11	96.88	1235.6	11	2.4	618.811	2	19.75	N	Y	2.29	10.92	1.2	28800000	34780430	35573462	47235991	29776806	30089374	40386284	37315949	41984821	29933623	19845697	43133310	29030511	32031857	24461496	19338971	27198825	19041800	14321094	42424697	35923711	14479177	12355453	16146950	28106179
>TDP29|TDP29|generation1	AGSWKGVRNDFTEA	AGSWKGVRNDFTEA	AGSWKGVRND.F	NA	VRNDFTEA	10	103.92	1088.54	10	0.5	545.276	2	10.22	N	Y	2.35	35.41	2.1	29000000	27202571	32175400	30440972	32212083	30977622	36188833	33606833	32022321	32571840	29550460	31782439	40064247	39466185	23809189	14862357	16636175	51296277	26255339	37107160	40666448	17791408	11191534	20293981	20569822
>TDP29|TDP29|generation1	AGSWKGVRNDFTEA	AGSWKGVRNDFTEA	A.GSWKGVRNDFTEA	XXXAGSWK	NA	1	115.74	1465.69	13	1.8	733.856	2	22.01	N	Y	0.78	60	1.7	9870000	15155718	14654142	20573898	22470972	27091540	8814647	20456333	22297024	315090	613382	661257	398537	9912437	11741518	11102002	11090783	6761782	11415365	NA	7053560	5990405	5139152	1614695	8343191
>TDP29|TDP29|generation1	AGSWKGVRNDFTEA	AGSWKGVRNDFTEA	W.KGVRNDFTEA	AGSWKGVR	NA	4	85.63	1135.56	10	0.5	568.788	2	12.78	N	Y	1.52	42.92	2	7910000	11269637	6445699	1522049	2213889	10325874	3879806	1978195	1233452	3784828	968296	533491	NA	6718430	14595359	11997324	9506386	13406981	9703060	NA	6720559	15520164	13877502	16499889	16225334
>TDP29|TDP29|generation1	AGSWKGVRNDFTEA	AGSWKGVRNDFTEA	AGSWKGVRNDFTEA	NA	NA		136.47	1536.73	14	0.5	769.374	2	21.87	Y	Y	1.24	4.18	2.7	2240000000	2137344858	1805220446	2729190613	2103194444	2820184904	3165104814	3012251282	3475014881	2445424769	2933237562	3147286959	2592392473	1716320142	1842765997	1772738971	1760441767	1593293440	2376471354	2600969146	2563096225	1466844775	1262405025	1526460346	1968319175
>TDP29|TDP29|generation1	AGSWKGVRNDFTEA	AGSWKGVRNDFTEA	A.GSWKGVRND.F	XXXAGSWK	VRNDFTEA	1 ; 10	71.87	1017.5	9	1.1	509.757	2	10.25	N	Y	0.69	16.29	2.1	1360000	2302503	2973304	2361800	3852167	413756	3369305	617341	677664	1806164	2627919	NA	166042	1679607	1679689	NA	NA	4264975	NA	2716568	2976824	299735	826383	654667	670552
>TDP29|TDP29|generation1	AGSWKGVRNDFTEA	AGSWKGVRNDFTEA	K.GVRNDFTEA	GSWKGVRN	NA	5	72.22	1007.47	9	1	504.741	2	15.8	N	Y	0.59	60	1.1	365000	557835	537023	398019	552681	1243546	NA	NA	885951	422718	699423	423145	285304	743433	443568	NA	NA	577538	621220	453320	560795	1022060	1298218	1226462	1454074
>TDP29|TDP29|generation1	AGSWKGVRNDFTEA	AGSWKGVRNDFTEA	AGSWKGVRN.D	NA	GVRNDFTE	9	68.88	973.509	9	2.1	325.51	3	10.24	N	Y	0.38	60	2.1	60700	81705	91217	83345	NA	167657	NA	76880	188576	154234	NA	72646	115694	463436	317399	686042	475202	362377	665345	526664	416374	653201	338136	632027	552058
>TDP85|TDP85|generation1aar	PYWDTKLHAENIAQ	PYWDTKMHAENIAQ	D.TKLHAENIAQ	PYWDTKMH	NA	4	105.54	1123.6	10	4.3	562.809	2	12.92	N	Y	2.33	3.21	1.8	106000000	103952682	111498910	101085022	110694444	145450481	107091718	106665167	162483631	105528704	101082201	99784475	102517339	109220373	70204492	78788399	83004829	120468528	112078125	132938423	144300299	73058333	83802206	110293378	113488673
>TDP85|TDP85|generation1aar	PYWDTKLHAENIAQ	PYWDTKMHAENIAQ	PYWDTKLHAE.N	NA	MHAENIAQ	10	85.2	1258.6	10	0.8	420.54	3	22.28	N	Y	1.57	41.32	1.5	34900000	NA	969510	1144161	NA	43746175	45718181	44059795	48033482	152204861	157020896	164071681	152115591	1844815	1019229	NA	1364342	1476711	4472747	NA	2966733	11450853	15220486	11382277	21722441
>TDP85|TDP85|generation1aar	PYWDTKLHAENIAQ	PYWDTKMHAENIAQ	W.DTKLHAENIAQ	XPYWDTKM	NA	3	124.58	1238.63	11	2.5	620.322	2	15.84	N	Y	0.99	1.98	2	39300000	40512400	35998219	41357735	39407222	38305661	54680305	43722603	52065923	54590810	39582351	42823741	33851075	28177021	30087640	32410682	30103554	38277903	33519661	16415005	45812822	40598478	38409344	45793810	50892577
>TDP85|TDP85|generation1aar	PYWDTKLHAENIAQ	PYWDTKMHAENIAQ	PYWDTKL.H	NA	DTKMHAEN	7	88.5	921.46	7	2.8	461.738	2	29.83	N	Y	1.05	4.56	1	13400000	16904455	NA	NA	13172639	19208346	21781366	25514218	21348214	NA	11231356	9957810	10551680	20467347	11986133	NA	16108042	16321543	24906250	15374618	10999114	NA	18443648	13852848	6933449
>TDP85|TDP85|generation1aar	PYWDTKLHAENIAQ	PYWDTKMHAENIAQ	PYWDTKLHA.E	NA	KMHAENIA	9	95.57	1129.56	9	0.6	377.526	3	26.2	N	Y	1.43	3.4	1.7	10300000	8801975	9620763	8901360	7682194	9959472	11242362	9250309	11516176	7173922	7436684	12589148	10016062	14226183	8969215	9311356	13115291	11463941	13698438	15259019	15237304	5848452	5121246	6652897	NA
>TDP85|TDP85|generation1aar	PYWDTKLHAENIAQ	PYWDTKMHAENIAQ	Y.WDTKLHAENIAQ	XXPYWDTK	NA	2	74.38	1424.7	12	2.3	713.361	2	22.68	N	Y	0.53	6.78	2.1	2420000	NA	1401701	3484966	2003569	NA	567223	1775879	1826458	NA	3336694	2383683	206749	2147695	4566146	4145344	4885226	1904180	3248190	NA	1200821	3066179	3124676	2735276	NA
>TDP85|TDP85|generation1aar	PYWDTKLHAENIAQ	PYWDTKMHAENIAQ	PYWDTKLHAENIAQ	NA	NA		124.88	1684.82	14	2.8	843.42	2	28.47	Y	Y	1.15	1.94	2.7	10500000000	9812355940	11468459302	3191053640	10825916667	13212677305	13159575569	12813307692	14825148810	11466099537	11994651741	12073199153	NA	12298764657	8047832031	10654340278	10650672691	11658244681	11830468750	15027821730	13118209024	7930425302	5980755719	10411694847	7403362662
>TDP85|TDP85|generation1aar	PYWDTKLHAENIAQ	PYWDTKMHAENIAQ	T.KLHAENIAQ	YWDTKMHA	NA	5	75.96	1022.55	9	1.3	341.858	3	11.82	N	Y	1.16	10.29	1.2	208000	200133	200698	142758	NA	237606	229158	195572	198064	291219	NA	273453	246384	NA	NA	246214	166362	209848	183684	NA	196773	NA	157577	212646	322733
>TDP143|TDP143|GenScript	VINYPLKFTKVLQQ	VINYPLKFTKVMQQ	VINYPLKFTKVLQQ	NA	NA		108.62	1689.98	14	2.6	846	2	42.12	Y	Y	2.21	2.72	2.1	14100000000	16612998670	14123195252	14275766284	14722361111	15655357143	15541912526	13712487179	15299553571	14002847222	12648905473	13724234934	13818951613	14134401173	12719977679	13787969771	14875732932	13601285461	12556901042	17455392932	11907297422	16277245250	17190196078	13588144122	8538249393
>TDP143|TDP143|GenScript	VINYPLKFTKVLQQ	VINYPLKFTKVMQQ	VINYPLKFTKVLQ.Q	NA	KVMQQXXX	13	80.61	1561.92	13	3.2	781.971	2	38.32	N	Y	0.78	1.09	1.3	12000000	8228778	11787028	10496887	9431167	11436183	2654604	13712487	14943750	12480799	12648905	13001907	12747715	17989238	1907997	11012469	15755954	15252870	13905990	15605815	10494567	16087975	16563470	NA	13565443
>TDP143|TDP143|GenScript	VINYPLKFTKVLQQ	VINYPLKFTKVMQQ	VINYPLKFTKVL.Q	NA	TKVMQQXX	12	61.74	1433.86	12	4.8	717.943	2	39.43	N	Y	0.94	60	1.9	5350000	588453	530662	423496	439652	2398267	5456686	3990109	4981250	19177812	18755274	19399670	19282258	400457	591980	478204	338847	549614	368397	699330	319372	8886240	14593760	6379369	6942315
>TDP143|TDP143|GenScript	VINYPLKFTKVLQQ	VINYPLKFTKVMQQ	Y.PLKFTKVLQQ	VINYPLKF	NA	4	58.63	1200.72	10	3.1	601.371	2	26.65	N	Y	1.1	22.65	2.1	5310000	18167431	3790963	1207142	441671	4174762	1236546	646285	NA	1694547	431807	NA	NA	982066	7917371	8031045	6108733	10589572	4732187	4415868	NA	12870380	9042759	14558726	9132292
>TDP143|TDP143|GenScript	VINYPLKFTKVLQQ	VINYPLKFTKVMQQ	K.FTKVLQQ	YPLKFTKV	NA	7	96.14	862.491	7	2	432.254	2	18.1	N	Y	1.43	60	1.4	3610000	364760	403719	401596	465018	3697329	4424340	3124649	3795238	12379329	14393582	11866820	13818952	517322	625416	318774	494084	584254	513060	4207790	499494	3700234	7135722	3088215	4176029
>TDP143|TDP143|GenScript	VINYPLKFTKVLQQ	VINYPLKFTKVMQQ	VINYPLK.F	NA	YPLKFTKV	7	65.47	845.501	7	0.5	423.758	2	23.13	N	Y	1.62	60	1.7	3490000	396983	429993	374302	691501	3153278	2461748	1393728	3095491	9852728	10697049	10422163	10819489	668232	565835	476598	588644	NA	1421732	2115455	NA	5309032	10117147	4085267	9220955
>TDP143|TDP143|GenScript	VINYPLKFTKVLQQ	VINYPLKFTKVMQQ	VINYPLKFTK.V	NA	KFTKVMQQ	10	68.28	1221.71	10	1.1	408.245	3	29.98	N	Y	0.57	60	0.8	2160000	375995	540729	524497	288969	323664	286772	496466	514622	495173	520176	672691	369919	451345	486269	638450	542820	1311553	2023633	1653060	1745731	6861048	16294873	8911705	8609180
>TDP143|TDP143|GenScript	VINYPLKFTKVLQQ	VINYPLKFTKVMQQ	VINYPLKF.T	NA	PLKFTKVM	8	78.84	992.569	8	0.7	497.292	2	36.85	N	Y	0.79	60	2.4	1110000	696810	441443	678831	422183	457818	442270	544464	572517	1826458	1188561	1227958	1735403	520944	591956	376823	456578	644792	552570	606951	623287	4542487	7637103	2876451	3821376
>TDP143|TDP143|GenScript	VINYPLKFTKVLQQ	VINYPLKFTKVMQQ	N.YPLKFTKVLQQ	XVINYPLK	NA	3	62.6	1363.79	11	1.5	682.902	2	38.9	N	Y	0.63	60	4.1	745000	2176206	2357406	1826458	1970361	2531505	NA	2483983	2585506	593360	459069	468904	595132	422224	474308	481047	308758	551908	587784	486215	467001	589043	582360	616566	565043
>TDP143|TDP143|GenScript	VINYPLKFTKVLQQ	VINYPLKFTKVMQQ	I.NYPLKFTKVLQQ	XXVINYPL	NA	2	55.69	1477.83	12	3.3	739.924	2	37.98	N	Y	1.36	28.44	1.8	23700000	51393429	46404784	46711147	40956944	51296277	51957635	41474654	48982292	38862975	28896206	27345280	31922849	8361324	5193991	3142583	6592854	7645865	5987878	NA	8395654	7646520	5882270	6247017	6410337
>TDP143|TDP143|GenScript	VINYPLKFTKVLQQ	VINYPLKFTKVMQQ	F.TKVLQQ	PLKFTKVM	NA	8	65.48	715.423	6	0.7	358.718	2	11.3	N	Y	0.62	60	1.5	238000	464429	586828	538869	537232	69616	608286	615077	495085	432463	669152	365292	505469	434472	357733	541555	560285	322509	527445	1768659	372293	528064	1038574	812642	1010758
>TDP60|TDP60|generation3	RKWQSPQVDLYDKS	RKWQSPQVDLYDKS	RKWQSPQVDLYDKS	NA	NA		133.93	1748.88	14	1.8	583.97	3	22.53	Y	Y	1.29	12.02	2.3	9220000000	8461942598	11468459302	10475893199	12176388889	12657522796	13046130952	12138923077	13046130952	10349930556	14502624378	14343373352	12319220430	7783098827	7167218192	6813405842	6768898594	4741019504	9256822917	10727552743	9515747007	4438388385	3814074755	4870555556	6649726942
>TDP60|TDP60|generation3	RKWQSPQVDLYDKS	RKWQSPQVDLYDKS	W.QSPQVDLYDKS	XRKWQSPQ	NA	3	100.75	1278.61	11	2	640.313	2	20.96	N	Y	1.95	33.26	1.9	11000000	15932934	18052204	15220486	14611667	NA	11798240	11914128	12690327	11161690	10195454	8038480	9705403	15970038	13046131	9400888	12939247	8005328	11415365	NA	NA	9208000	7735588	9441113	9575607
>TDP60|TDP60|generation3	RKWQSPQVDLYDKS	RKWQSPQVDLYDKS	RKWQSPQVDLYDK.S	NA	LYDKSXXX	13	88.24	1661.85	13	5.2	554.961	3	20.95	N	Y	0.64	6.11	3.6	13200000	11366789	18158394	12281358	17821806	20762779	24390593	21243115	7614196	21410150	NA	21360275	21317608	2101804	7803217	5783785	1742837	4507855	6185052	7837587	NA	NA	NA	4147031	14008758
>TDP60|TDP60|generation3	RKWQSPQVDLYDKS	RKWQSPQVDLYDKS	RKWQSPQVDLYD.K	NA	DLYDKSXX	12	115.35	1533.76	12	4.4	767.889	2	23.89	N	Y	0.48	11.79	2.9	11300000	3662632	1199941	4009811	4350292	4741020	6103320	1393728	1814598	5428640	9214073	4664176	5827527	3065513	10518443	993808	21125301	10881028	25113802	67625198	7225106	19021665	16205341	20470451	17200627
>TDP60|TDP60|generation3	RKWQSPQVDLYDKS	RKWQSPQVDLYDKS	K.WQSPQVDLYDKS	XXRKWQSP	NA	2	103.09	1464.69	12	4	733.354	2	29.99	N	Y	1.04	60	1.3	865000	1952756	1794602	1658508	2103194	2731360	2053348	1517365	1672277	1116169	NA	1227958	2356720	670557	341691	310631	484742	2001332	572739	522900	476170	558975	378517	534518	370519
>TDP38|TDP38|generation1	EAWLTFIVPPRSAG	EAWMTFIVPPRSAG	W.LTFIVPPRSAG	XEAWMTFI	NA	3	116.23	1156.66	11	2.2	579.339	2	38.35	N	Y	2.36	60	3.1	45400000	53627926	21025509	14695642	12397778	33309271	20760365	17309205	22059821	37746806	26170149	21979414	23781452	27350984	76319866	76997753	47531928	45952914	28434635	32830011	41776450	128703800	122659212	NA	67383900
>TDP38|TDP38|generation1	EAWLTFIVPPRSAG	EAWMTFIVPPRSAG	A.WLTFIVPPRSAG	XXEAWMTF	NA	2	93.91	1342.74	12	2.6	672.379	2	46.69	N	Y	2.27	60	2	21000000	5333647	7635021	7662727	8877694	10281461	12932686	12476115	13876339	20598391	18973358	19915619	21424731	5341702	4223685	5174965	4066620	17098759	21585417	26818882	19677314	53468858	87831158	39264442	48321349
>TDP38|TDP38|generation1	EAWLTFIVPPRSAG	EAWMTFIVPPRSAG	T.FIVPPRSAG	AWMTFIVP	NA	5	87.84	942.529	9	4.4	472.274	2	23.69	N	Y	0.78	60	3.2	10600000	374055	514505	564075	366356	12990616	12252019	12700910	12927530	43733530	36856294	41379084	42313844	349418	294566	518244	589894	363426	419624	478242	374795	9652785	10564808	9176409	NA
>TDP38|TDP38|generation1	EAWLTFIVPPRSAG	EAWMTFIVPPRSAG	F.IVPPRSAG	WMTFIVPP	NA	6	76.39	795.46	8	0.7	398.738	2	12.46	N	Y	1.85	60	0.7	6850000	633476	433934	639438	306793	8216287	6239454	6035742	7946280	24048368	23226007	23217691	23995699	469256	553754	630307	416670	NA	NA	11085908	1624640	5697036	11639195	6944071	9664270
>TDP38|TDP38|generation1	EAWLTFIVPPRSAG	EAWMTFIVPPRSAG	E.AWLTFIVPPRSAG	XXXEAWMT	NA	1	87.23	1413.78	13	1.3	707.897	2	49.24	N	Y	1.08	60	2.4	4530000	418697	395737	513952	664341	349623	479838	1157694	418113	2922333	2671536	2301131	2892339	696702	823537	507710	671742	3196302	3901979	4797343	3158461	15709434	29993311	9529348	18619235
>TDP38|TDP38|generation1	EAWLTFIVPPRSAG	EAWMTFIVPPRSAG	EAWLTFIVPPRSAG	NA	NA		127.44	1542.82	14	1.4	772.416	2	63.26	Y	Y	1.25	1.34	2.6	14000000000	13892741578	15185089632	13331046456	15718611111	16876697062	15541912526	14724064103	16959970238	13596967593	14175497512	14136993879	16604166667	11013819095	11496902902	11818259804	11442871486	15738630319	17330598958	16761801160	15640941529	13816731434	12534517974	11117572464	11792182443
>TDP38|TDP38|generation1	EAWLTFIVPPRSAG	EAWMTFIVPPRSAG	EAWLTFIVPPR.S	NA	VPPRSAGX	11	84.59	1327.73	11	1.3	664.872	2	55.31	N	Y	0.37	60	2.2	307000	421277	486937	514337	527576	423406	695093	433379	496717	385586	669300	633629	394224	543516	471995	577958	488700	476821	636325	1976737	548540	930263	3258975	578820	NA
>TDP5|TDP5|generation1	SLNQAYGDLPSVDL	SLNQAYGDMPSVDM	SLNQAYGDLPSVD.L	NA	PSVDMXXX	13	71.11	1377.64	13	6.2	689.832	2	34.28	N	Y	0.34	60	3	1100000	324767	493025	440745	652197	337724	1406713	293588	572689	634853	670840	359465	633607	NA	3139225	2632249	NA	5100482	4223685	NA	NA	4523560	2480044	NA	1365411
>TDP5|TDP5|generation1	SLNQAYGDLPSVDL	SLNQAYGDMPSVDM	S.LNQAYGDLPSVDL	XXXSLNQA	NA	1	78.23	1403.69	13	6.4	702.858	2	44.47	N	Y	0.63	3.72	3.1	5460000	1865319	5012141	2687203	6099264	9082328	4707952	6665168	5597976	2486013	2049995	7202644	6555968	1642895	1834612	7816167	4682775	8189917	10211562	NA	1130184	1968411	12355453	8285239	11614856
>TDP5|TDP5|generation1	SLNQAYGDLPSVDL	SLNQAYGDMPSVDM	L.NQAYGDLPSVDL	XXSLNQAY	NA	2	71.49	1290.61	12	1	646.312	2	42.1	N	Y	0.46	60	2.4	363000	402585	651163	488122	647688	NA	635290	NA	721095	2435278	806913	1692312	1821102	451834	642088	940089	346953	521344	413921	370335	685563	332919	524576	416415	499616
>TDP5|TDP5|generation1	SLNQAYGDLPSVDL	SLNQAYGDMPSVDM	SLNQAYGDLPSVDL	NA	NA		119.06	1490.73	14	2.8	746.372	2	48.63	Y	Y	0.62	3.35	1.4	1370000000	92974501	1242416424	995104885	1184430556	1621051165	1213857402	1832078205	1269032738	1542342593	1319411692	1393061441	1510443548	1477687395	1508458891	1566814747	1399551205	1777882314	2189674479	NA	NA	2119827288	1781692198	1720576691	1790993123
>TDP205|TDP205|GenScript	DQVNLTEHRSDSEK	DQVNLTEHRSDSEK	Q.VNLTEHRSDSEK	XXDQVNLT	NA	2	103.64	1413.68	12	0.4	472.236	3	9.14	N	Y	1.7	10.86	2	55600000	68297883	74757364	62456477	83795694	87825443	75100336	77104641	79225595	61186354	65643458	68930744	72736962	29553748	39872238	45124265	45419398	87145379	52614453	NA	NA	29904706	43960345	56205505	49030653
>TDP205|TDP205|GenScript	DQVNLTEHRSDSEK	DQVNLTEHRSDSEK	DQVNLTEHRSD.S	NA	HRSDSEKX	11	107.68	1312.6	11	0.2	657.308	2	12.23	N	Y	1.29	16.28	2.8	64600000	72766877	79429700	73688147	86120278	92266679	60352536	86208833	86223065	102484606	95630087	91529296	95661425	46716949	48515299	44945200	47795994	71601053	67661979	NA	NA	42396546	48168362	64676037	66497269
>TDP205|TDP205|GenScript	DQVNLTEHRSDSEK	DQVNLTEHRSDSEK	D.QVNLTEHRSDSEK	XXXDQVNL	NA	1	102.82	1541.74	13	0.3	771.879	2	9.76	N	Y	1.12	2.39	2.5	46300000	45467154	57236107	46816116	50365972	54627204	56381975	58896256	55623958	51546713	51467960	55722458	55382930	NA	32615327	30530504	31775974	75778590	61642969	13871835	44904639	41071654	30799101	57352556	41760285
>TDP205|TDP205|GenScript	DQVNLTEHRSDSEK	DQVNLTEHRSDSEK	V.NLTEHRSDSEK	XDQVNLTE	NA	3	68.06	1314.62	11	0.4	658.316	2	10.28	N	Y	2.07	19.25	2.4	13000000	16807303	16459363	15430424	19039444	19208346	17016693	18208385	17671577	11871979	16465386	14549753	17139785	5158139	10192290	12086857	12587159	13989894	13387109	NA	NA	7428859	12176389	14382256	14008758
>TDP205|TDP205|GenScript	DQVNLTEHRSDSEK	DQVNLTEHRSDSEK	DQVNLTEHRSDSEK	NA	NA		130.52	1656.77	14	3.2	829.395	2	10.37	Y	Y	0.66	0.93	2.2	8110000000	8384220966	9503954700	8827881944	10338861111	9248874113	8803302277	11104866667	9938779762	8624942130	9050509950	8925912194	9041236559	5947462312	7216141183	5658439542	4647566265	12435460993	7741692708	2543169831	8163562385	6170211572	5927036356	7499949678	6756122573
>TDP205|TDP205|GenScript	DQVNLTEHRSDSEK	DQVNLTEHRSDSEK	DQVNLTEHRSDS.E	NA	RSDSEKXX	12	95.67	1399.63	12	2.7	700.826	2	11.89	N	Y	1.16	12.05	1.5	1410000	1641869	2006980	1784471	2313514	2165103	1985281	3192087	2324583	2394690	2322601	2012200	2142473	507553	NA	785198	950639	1457281	1369844	NA	NA	88862	940089	1129404	1542737
>TDP205|TDP205|GenScript	DQVNLTEHRSDSEK	DQVNLTEHRSDSEK	DQVNLTEHRSDSE.K	NA	SDSEKXXX	13	93.03	1528.68	13	5.1	510.568	3	12.37	N	Y	0.51	60	1.8	388000	1068672	1033223	2277824	1538653	NA	1327302	1832078	NA	466738	473650	475894	291181	496619	518133	564210	502728	541682	924645	513306	698443	437509	554768	568679	325365
>TDP228|TDP228|GenScript	RTQKEYQFVTYKLD	RTQKEYQFVTYKMD	RTQKEYQFVTYKLD	NA	NA		108.53	1817.93	14	2.6	909.975	2	24.72	Y	Y	2.24	2.3	2.5	11600000000	11949700798	12530353682	12386326628	12065694444	13545770010	13499909420	13150500000	14587946429	10958750000	11013271144	11660440207	11783602151	11656291876	9866136533	12534517974	11442871486	11075332447	13075781250	10438556171	11402750921	8384674007	7090955882	12352858293	11526193366
>TDP228|TDP228|GenScript	RTQKEYQFVTYKLD	RTQKEYQFVTYKMD	RTQKEYQFVTY.K	NA	FVTYKMDX	11	89.32	1461.73	11	2.6	731.872	2	21.65	N	Y	1.48	60	1.7	34000000	572569	344888	571299	398360	43413083	44016511	41474654	42577827	124807986	162473010	159944091	129619624	390003	564500	557026	454934	486732	3486875	2901526	1796186	18927029	29635182	21441033	29436125
>TDP228|TDP228|GenScript	RTQKEYQFVTYKLD	RTQKEYQFVTYKMD	RTQKEYQFVTYKL.D	NA	TYKMDXXX	13	103.45	1702.9	13	0.3	852.46	2	25.26	N	Y	1.67	6	1.3	128000000	123383090	122117854	117565134	110030278	134347391	116847955	128133077	126903274	92439086	94430622	91426106	96089919	150522194	115784412	143251634	138194679	181674313	181608073	186113792	161454880	117347582	88726481	143822564	101962480
>TDP30|TDP30|generation1	PGTQLIEAPLHYSA	PGTQMIEAPLHYSA	PGTQLIEAPLHYSA	NA	NA		143.53	1495.77	14	2.9	748.893	2	41.65	Y	Y	0.5	2.12	2.8	16900000000	14087045656	6796124031	15640361590	15940000000	18431129686	17697360248	15735641026	17790178571	NA	14502624378	15684839925	17032661290	17805674204	18183045015	18622712418	16900240964	18070279255	16085286458	21038950422	20282769337	20630462003	18622712418	15882246377	15870681634
>TDP30|TDP30|generation1	PGTQLIEAPLHYSA	PGTQMIEAPLHYSA	G.TQLIEAPLHYSA	XXPGTQMI	NA	2	110.23	1341.69	12	1.4	671.855	2	34.29	N	Y	3.23	20.1	1.8	31400000	39832336	40670555	35164571	36307778	40193186	38684614	34843205	33801339	24251308	26279192	22392173	25495430	28360584	29353795	28739859	24382118	24288010	25840234	46470649	35520074	34068653	32321150	29735095	22875061
>TDP30|TDP30|generation1	PGTQLIEAPLHYSA	PGTQMIEAPLHYSA	PGTQLIEAPLH.Y	NA	APLHYSAX	11	86.37	1174.63	11	3.5	588.327	2	32.25	N	Y	1.03	16.61	2.1	3370000	5887414	NA	2393290	2723083	NA	NA	2214229	2466905	3794975	2704249	3343347	1960363	382594	529071	488297	5131688	NA	2013255	8519619	NA	10977677	12624050	6635250	5656701
>TDP30|TDP30|generation1	PGTQLIEAPLHYSA	PGTQMIEAPLHYSA	P.GTQLIEAPLHYSA	XXXPGTQM	NA	1	99.86	1398.71	13	4.4	700.368	2	35	N	Y	1.28	41.91	3	2590000	2049908	1762745	1763477	NA	2387164	1667636	3237046	2277143	1927928	2093612	NA	NA	2248655	1842766	1862271	NA	2895131	2355716	4323389	5247284	5384740	3599197	5258788	4025301
>TDP30|TDP30|generation1	PGTQLIEAPLHYSA	PGTQMIEAPLHYSA	PGTQLIEAPLHYS.A	NA	LHYSAXXX	13	117.09	1424.73	13	2.6	713.374	2	35.38	N	Y	1.46	60	2	2020000	636737	396517	475801	549196	1096985	2064692	1483646	1184826	4241442	3652917	4168865	3438669	1367549	563949	423214	386059	1505857	1525508	5097900	2573187	3520427	6768640	3185273	1915121
>TDP30|TDP30|generation1	PGTQLIEAPLHYSA	PGTQMIEAPLHYSA	PGTQLIEAPLHY.S	NA	PLHYSAXX	12	125.09	1337.7	12	1.8	669.857	2	38.16	N	Y	1.08	60	3.2	1350000	2535668	1476033	1438074	1903944	1909732	1758392	2551422	2858289	3541300	NA	3766425	4113548	2349615	452465	663613	505586	NA	939173	3502638	NA	682255	400682	589015	517471
>TDP191|TDP191|GenScript	PWKDLRQQYLNTGE	PWKDMRQQYLNTGE	D.LRQQYLNTGE	PWKDMRQQ	NA	4	108.37	1220.62	10	2.1	611.316	2	17.1	N	Y	2.62	12.88	2.5	74800000	69075100	79217321	61826664	88887639	85493794	81339790	84410474	85155655	82190625	80473209	71923246	89662500	94535281	37018397	NA	49996546	70046620	113115885	86120978	108982044	47601479	47183507	69705415	69955127
>TDP191|TDP191|GenScript	PWKDLRQQYLNTGE	PWKDMRQQYLNTGE	P.WKDLRQQYLNTGE	XXXPWKDM	NA	1	110.89	1649.82	13	8.6	825.922	2	24.71	N	Y	0.47	6.58	3	42300000	38763664	39183903	23827933	21364028	45411639	26546040	24502641	32259524	29730683	16574428	21153896	15640054	NA	75830636	78877931	75787018	52850709	62161849	NA	6962742	67664130	20771487	77381834	80151375
>TDP191|TDP191|GenScript	PWKDLRQQYLNTGE	PWKDMRQQYLNTGE	W.KDLRQQYLNTGE	XXPWKDMR	NA	2	96.6	1463.74	12	5.7	732.88	2	18.2	N	Y	1.56	12.2	1.9	7720000	9190583	7496974	9006329	6564181	8249596	3028971	7834101	7056771	8249503	4710627	1826458	1853239	13033019	6474142	9221824	9242319	8685392	6610534	NA	NA	5829525	8693584	24264543	12058172
>TDP191|TDP191|GenScript	PWKDLRQQYLNTGE	PWKDMRQQYLNTGE	PWKDLRQQYLNTGE	NA	NA		145.65	1746.87	14	1.9	874.443	2	26.25	Y	Y	1.04	1.92	2.7	9700000000	11366788564	12636543120	NA	11955000000	12990615502	13386464803	11801730769	13639136905	11567569444	10544389303	10628542844	12104973118	10279564489	7599371280	8281735090	8036416667	10395268174	11104036458	11791060127	8022289365	6094503454	1253451797	9352878422	8653511327
>TDP191|TDP191|GenScript	PWKDLRQQYLNTGE	PWKDMRQQYLNTGE	K.DLRQQYLNTGE	XPWKDMRQ	NA	3	95.9	1335.64	11	2.6	668.83	2	22.86	N	Y	0.33	60	2.1	1140000	NA	386530	NA	1002892	749459	913229	1461167	1328333	4353059	5430306	5644479	5045524	556430	530957	615701	495219	555710	637692	576078	494914	NA	1351937	662643	NA
>TDP191|TDP191|GenScript	PWKDLRQQYLNTGE	PWKDMRQQYLNTGE	PWKDLRQQ.Y	NA	MRQQYLNT	8	71.36	1069.57	8	1.9	357.53	3	13.62	N	Y	0.82	60	1.1	768000	477520	327623	394245	634165	NA	798650	994717	1121967	3399242	2431643	3085373	3085161	617388	373825	690678	318331	526640	542802	3479519	415251	320894	1289265	431767	706586
>TDP149|TDP149|GenScript	FRIHGFDEAHNAWL	FRIHGFDEAHNAWM	FRIHGFDEAHNAWL	NA	NA		117.89	1711.82	14	1.8	428.964	4	41.24	Y	Y	0.39	2.55	2.6	6850000000	6985231605	8951769622	10412911877	7648986111	9204461753	9688170290	10396762821	7697217262	9051115741	10904228856	10081637241	5795389785	3368393007	4892299107	4825789420	5747842369	4498139406	4213307292	4647064873	3420825276	5252250648	4288595792	3917620773	2890414644
>TDP149|TDP149|GenScript	FRIHGFDEAHNAWL	FRIHGFDEAHNAWM	D.EAHNAWL	HGFDEAHN	NA	7	79.72	839.393	7	0.9	420.704	2	25.99	N	Y	1.62	17.93	1.5	13300000	18653191	19432667	16270175	15607917	20873810	20306586	15848038	17197173	16032245	18319104	16303978	15747177	21293384	11333826	14235631	14435622	4381557	14528646	15259019	9959748	7097636	5076480	NA	NA
>TDP149|TDP149|GenScript	FRIHGFDEAHNAWL	FRIHGFDEAHNAWM	FRIHGFD.E	NA	HGFDEAHN	7	121.66	890.44	7	2.6	297.821	3	25.59	N	Y	1.3	20.29	1.2	22200000	27688331	24317381	30650910	26677361	45633701	34714053	37428346	34868750	25570417	NA	23940019	43170833	31940075	2283073	2757594	27726958	23316489	34764974	2022976	31281883	1854849	1387750	2038222	NA
>TDP149|TDP149|GenScript	FRIHGFDEAHNAWL	FRIHGFDEAHNAWM	H.GFDEAHNAWL	FRIHGFDE	NA	4	53.45	1158.51	10	2.2	580.263	2	33.4	N	Y	0.55	60	1.2	791000	478031	459168	526643	336247	2797979	NA	1528605	NA	3135420	NA	2001881	4049274	612357	608260	438917	506535	414755	604374	459311	595330	NA	3348507	2241161	NA
>TDP149|TDP149|GenScript	FRIHGFDEAHNAWL	FRIHGFDEAHNAWM	R.IHGFD.E	XXFRIHGF	HGFDEAHN	2 ; 7	40.4	587.27	5	1.6	294.643	2	14.65	N	Y	0.85	60	0.6	492000	688737	340653	478292	486819	736135	1179824	659773	1021156	NA	1984570	2012200	1928226	613226	477255	441945	628046	611492	358654	656656	597259	529641	610858	616163	391940
>TDP149|TDP149|GenScript	FRIHGFDEAHNAWL	FRIHGFDEAHNAWM	FRIHGFDEAHNA.W	NA	AHNAWMXX	12	100.24	1412.66	12	2.5	471.895	3	21.04	N	Y	1.35	5.61	2.3	53600000	48964628	46829542	46081334	42949444	67395757	55587862	41699449	52777530	47589387	35874913	39831238	35136559	47726549	63518350	63388848	56070070	55376662	87068099	14565427	58325576	63027008	56047202	66528965	76604854
>TDP149|TDP149|GenScript	FRIHGFDEAHNAWL	FRIHGFDEAHNAWM	FRIHG.F	NA	RIHGFDEA	5	49.54	628.345	5	2.1	315.18	2	12.41	N	Y	0.56	60	1.2	155000	308943	286711	275018	NA	407483	383443	NA	NA	389403	628903	341101	331066	494029	599307	492969	703887	583088	471140	1468103	411372	162772	410329	398212	342894
>TDP231|TDP231|GenScript	HDFGVWKAILSQPP	HDFGVWKAILSQPP	D.FGVWKAILSQPP	XXHDFGVW	NA	2	99.17	1341.74	12	2	671.881	2	49.71	N	Y	1.5	1.15	1.6	236000000	239965536	293082849	249825910	301088889	260922619	287014881	255142179	307177083	250630671	233350498	247655367	299946237	182645833	182645833	182645833	NA	238022496	284346354	209233518	259336901	224285298	201447610	167645934	179985943
>TDP231|TDP231|GenScript	HDFGVWKAILSQPP	HDFGVWKAILSQPP	W.KAILSQPP	FGVWKAIL	NA	6	72.77	852.507	8	4.3	427.262	2	21.18	N	Y	3.01	60	1.3	16900000	26133898	11680838	10916762	7549361	18320099	13159576	9205350	10223423	16235185	9693859	9514094	8119973	11931637	26173800	13967034	23853986	18264583	18783464	7490791	15741851	31986680	23815584	23823370	26244256
>TDP231|TDP231|GenScript	HDFGVWKAILSQPP	HDFGVWKAILSQPP	H.DFGVWKAILSQPP	XXXHDFGV	NA	1	87.75	1456.77	13	4.3	729.396	2	54.37	N	Y	1.56	12.69	2.2	5750000	2836840	3408681	3002110	3199069	4330205	3823084	4181185	4542426	4738645	4612489	4230779	3856452	3652917	4590607	5443562	3424059	6208015	8717188	8346221	7366379	9558150	15041422	6476427	10284911
>TDP231|TDP231|GenScript	HDFGVWKAILSQPP	HDFGVWKAILSQPP	HDFGVWKAILSQPP	NA	NA		141.57	1593.83	14	1.1	797.923	2	45.63	Y	Y	0.44	1.62	2.7	11100000000	8656246676	10831322674	5615834531	10172819444	10980956180	11128916925	12026525641	12097321429	13394027778	15484004975	9049739878	13069086022	9123113484	9621521577	10654340278	10826716867	13698437500	14943750000	12715849156	12613662523	12397204231	10922937092	8823470209	10196247977
>TDP231|TDP231|GenScript	HDFGVWKAILSQPP	HDFGVWKAILSQPP	HDFGVWKAILSQP.P	NA	LSQPPXXX	13	95.4	1496.78	13	1.2	499.934	3	42.22	N	Y	0.94	4.21	2.2	2590000	NA	4258196	3296023	3663986	5296174	4220140	4743172	4933810	4647322	1428454	2559105	3406532	2166051	4794453	NA	NA	4537000	3082148	NA	NA	NA	3778262	2885275	NA
>TDP11|TDP11|generation1	PVIWTHNAGLSFLL	PVIWTHNAGMSFMM	PVIWTHNAGLSFLL	NA	NA		124.46	1566.86	14	1.5	523.293	3	66.31	Y	Y	0.47	1.65	3	15400000000	12532613032	28140201066	17739738985	15275833333	22539273050	19852807971	17534000000	15062351190	9213467593	14284539801	15788029661	7380819892	14226182998	6319219680	9042759395	27022781124	12726917110	19094791667	14103032700	13219118324	16939691278	17906454248	3732327899	21899767395
>TDP11|TDP11|generation1	PVIWTHNAGLSFLL	PVIWTHNAGMSFMM	W.THNAGLSFLL	PVIWTHNA	NA	4	94.46	1071.57	10	2.5	536.794	2	51.29	N	Y	0.82	9.41	1.3	16200000	27396875	14123195	8859373	18707361	7261421	6579788	4035068	8313943	5651874	NA	4426840	5677554	13124801	NA	26591085	22093544	13892742	26359115	6022689	NA	42775086	38051215	NA	63748716
>TDP11|TDP11|generation1	PVIWTHNAGLSFLL	PVIWTHNAGMSFMM	P.VIWTHNAGLSFLL	XXXPVIWT	NA	1	94.02	1469.8	13	6.5	735.914	2	62.98	N	Y	0.42	2.52	2.6	340000000	260367465	602094113	87439068	613247222	468550405	463988483	465325385	NA	397762037	NA	350845104	335297043	217522927	128830543	153100184	369692771	166129987	297837240	249693038	255300529	347310989	316048917	131469706	435335457
>TDP11|TDP11|generation1	PVIWTHNAGLSFLL	PVIWTHNAGMSFMM	PVIWTHNAGLSF.L	NA	GMSFMMXX	12	71.35	1340.69	12	1.3	671.352	2	42.06	N	Y	0.91	60	3.4	3640000	525878	336194	640100	521618	783878	585568	402455	674533	2932480	3042280	NA	2667379	447041	590261	498832	574413	NA	2251940	2300413	1099911	15330894	25964359	8452884	16313997
>TDP11|TDP11|generation1	PVIWTHNAGLSFLL	PVIWTHNAGMSFMM	PVIWTHNAGLSFL.L	NA	MSFMMXXX	13	121.21	1453.77	13	2.4	727.895	2	55.44	N	Y	0.84	10.88	1.6	53900000	NA	46617163	30126066	32765556	26536386	23823370	11352141	12690327	31151262	42635535	26107003	17675403	10463128	37507626	50764798	58886777	37209231	47840755	162994066	5883012	186431239	134298407	37764452	19594529
>TDP11|TDP11|generation1	PVIWTHNAGLSFLL	PVIWTHNAGMSFMM	PVIWTH.N	NA	IWTHNAGM	6	73.16	751.402	6	1.8	376.709	2	22.75	N	Y	0.84	60	1.4	897000	424351	662933	412889	707208	469340	517760	398174	523031	1988810	2475260	2693252	1831815	610028	528221	596980	607447	378454	621593	334473	522313	1741287	2820267	1985281	4699140
>TDP11|TDP11|generation1	PVIWTHNAGLSFLL	PVIWTHNAGMSFMM	T.HNAGLSFLL	VIWTHNAG	NA	5	81.03	970.524	9	2.7	486.27	2	46.53	N	Y	0.36	60	2.3	233000	631630	308536	424359	430295	293233	462560	318651	342403	269910	444893	NA	NA	431836	486492	514205	528241	450158	704229	423405	323401	1258647	1781692	NA	1427475
>TDP175|TDP175|GenScript	YQLLTLNEIFRKWH	YQLLTMNEIFRKWH	YQLLTLNEIFRK.W	NA	IFRKWHXX	12	89.99	1536.87	12	4.3	769.444	2	49.84	N	Y	1.93	60	2.1	17700000	16807303	16777931	11651545	12951250	12879585	13613354	4799371	8479985	11161690	4688818	5923091	7166573	7214052	12638439	13608905	16020020	20304776	22726953	7271154	16549125	40314573	61329606	24970421	39011731
>TDP175|TDP175|GenScript	YQLLTLNEIFRKWH	YQLLTMNEIFRKWH	N.EIFRKWH	LTMNEIFR	NA	7	76.48	1014.54	7	3.2	508.279	2	16.36	N	Y	1.09	60	1.8	15100000	NA	2569784	NA	1261917	16321543	24390593	20231538	24906250	66056910	54084975	65938242	74236694	309833	463071	409652	645917	NA	NA	632324	908184	6198602	9400888	6979365	8653511
>TDP175|TDP175|GenScript	YQLLTLNEIFRKWH	YQLLTMNEIFRKWH	Q.LLTLNEIFRKWH	XXYQLLTM	NA	2	114.96	1568.88	12	0.7	393.228	4	49.72	N	Y	0.43	60	1.2	8170000	1573863	NA	29496252	NA	NA	NA	1685962	2051801	465107	509881	456404	451184	3836480	3644763	3196302	4841215	6625769	4867096	5398456	5146374	8043987	11460131	5276435	18530572
>TDP175|TDP175|GenScript	YQLLTLNEIFRKWH	YQLLTMNEIFRKWH	Y.QLLTLNEIFRKWH	XXXYQLLT	NA	1	89.48	1696.94	13	0.9	425.243	4	49.14	N	Y	1.12	20.31	2.2	15300000	8588240	5182045	4093786	7040167	6950534	9688170	8452287	5894479	9355525	11122313	7491575	8077124	4772655	9866137	NA	6566448	11172484	17019271	17686590	16347307	41544829	70014236	26646880	40607666
>TDP175|TDP175|GenScript	YQLLTLNEIFRKWH	YQLLTMNEIFRKWH	L.TLNEIFRKWH	YQLLTMNE	NA	4	49.1	1342.71	10	2.1	448.58	3	27.67	N	Y	0.56	14.4	2.3	4030000	2652251	NA	5185462	7217278	5240659	6534410	5361358	6712827	17858704	5059562	15375271	5506156	725076	NA	NA	2499827	318925	361381	2103895	365886	NA	5542048	4094090	2801752
>TDP175|TDP175|GenScript	YQLLTLNEIFRKWH	YQLLTMNEIFRKWH	L.LTLNEIFRKWH	XYQLLTMN	NA	3	108.6	1455.8	11	3	486.275	3	42.9	N	Y	0.92	60	2.4	3850000	1360129	4332529	5437387	7416528	7172596	5173075	6934922	7483735	8726412	9421254	8244860	6577392	586059	604977	3276881	674299	443187	658005	452186	655715	3283840	6670154	1685283	3183003
>TDP175|TDP175|GenScript	YQLLTLNEIFRKWH	YQLLTMNEIFRKWH	L.NEIFRKWH	LLTMNEIF	NA	6	85.45	1128.58	8	2.8	565.3	2	17.13	N	Y	0.44	11.7	2.3	7710000	5003330	18901720	18264583	13726111	NA	23256146	5844667	20280804	17351354	13848371	11454061	11676478	329416	400405	687491	10298584	10978180	NA	NA	8214017	1135622	2104008	1252933	1454074
>TDP175|TDP175|GenScript	YQLLTLNEIFRKWH	YQLLTMNEIFRKWH	YQLLTLNEIFRKWH	NA	NA		124.84	1860	14	3.1	466.01	4	50.07	Y	Y	0.37	4.77	2.7	8090000000	16127238475	8144729893	12176388889	12397777778	10725585106	13613354037	12813307692	8290223214	NA	10555293532	10122913136	9983924731	4846080402	4019839100	2130868056	7173800201	6761781915	5645416667	7479231276	7194833103	1608797496	3151535948	2999979871	3794777508
>TDP8|TDP8|generation1	ELFDNRVGKWSYRL	ELFDNRVGKWSYRM	L.FDNRVGKWSYRL	XXELFDNR	NA	2	82.95	1539.79	12	2.9	514.274	3	37.27	N	Y	0.86	2.28	3.1	69900000	69755164	81659678	53429155	74386667	73835550	69768439	66651679	59893601	87771470	94975833	110413018	112479839	59199278	48841453	92218239	55541938	70240924	67765755	59070899	31180974	72679793	60792412	69793649	47523382
[truncated: 293 more rows]

## Sheet: DDM Only Filtered
Protein	MatchSequence	RealSequence	Annotated_Sequence	N-term	C-term	Cleave_Loc	X.10lgP	Mass	Length	ppm	m.z	z	RT	Used	Candidate	Quality	Significance	Avg..ppm	ZJ_PARL_DDM_0000_1	ZJ_PARL_DDM_0000_2	ZJ_PARL_DDM_0000_3	ZJ_PARL_DDM_0000_4	ZJ_PARL_DDM_0060_1	ZJ_PARL_DDM_0060_2	ZJ_PARL_DDM_0060_3	ZJ_PARL_DDM_0060_4	ZJ_PARL_DDM_0240_1	ZJ_PARL_DDM_0240_2	ZJ_PARL_DDM_0240_3	ZJ_PARL_DDM_0240_4		FC_60min	qvalue_60min		FC_240min	qvalue_240min
[truncated: 1,440 more rows]

[truncated: 2 more sheets: PL Only Filtered, P4-P4' 240 min]
